# Supplementary material for: Validation of associations for female fertility traits in Nordic Holstein, Nordic Red and Jersey dairy cattle
Source: BMC Genet. 2014 Jan 15;15:8. doi: 10.1186/1471-2156-15-8 (PMC3898023; doi:10.1186/1471-2156-15-8)
Supplement: Additional file 1: Table S1 — Significant SNPs for female fertility traits in Danish Holstein cattle. [file 1471-2156-15-8-S1.xlsx]

## Sheet: Table_S1
trait	SNP	b_value	SE	Tstat	P_value	MinusLogP	marker	rname	chr	pos
aisc	34	1.27485	0.254851	5.00233	5.90191e-07	6.22901	BTA-120704-no-rs	rs41622765	1	2128924
aisc	54	-1.16517	0.234822	-4.96193	7.26363e-07	6.13885	BTB-00001074	rs43211381	1	3116101
aisc	60	1.97947	0.326623	6.06041	1.4803e-09	8.82965	ARS-BFGL-NGS-108686	ss86307533	1	3377291
aisc	114	1.18305	0.230882	5.12405	3.12854e-07	6.50466	BTB-01489466	rs42613075	1	6082018
aisc	218	1.1651	0.224353	5.19316	2.16823e-07	6.66389	BTA-97382-no-rs	rs41665284	1	14708162
aisc	239	1.47434	0.265939	5.5439	3.14464e-08	7.50243	BTB-01872049	rs42984454	1	16585111
aisc	240	-1.25983	0.234875	-5.36383	8.59819e-08	7.06559	BTA-118719-no-rs	rs41572612	1	16673009
aisc	257	1.18154	0.233302	5.06442	4.27699e-07	6.36886	ARS-BFGL-NGS-99611	ss86328418	1	18002981
aisc	258	1.18154	0.233302	5.06442	4.27699e-07	6.36886	BTB-01511592	rs42629600	1	18028700
aisc	321	-1.6473	0.309065	-5.32995	1.03541e-07	6.98489	BTB-00010729	rs43218341	1	22074275
aisc	323	1.68159	0.335429	5.01325	5.57849e-07	6.25348	BTB-00010930	rs43219642	1	22148647
aisc	450	2.53454	0.431219	5.87762	4.49411e-09	8.34736	BTA-18114-no-rs	rs41624026	1	30543596
aisc	749	-2.20177	0.39597	-5.56045	2.86264e-08	7.54323	ARS-BFGL-NGS-41264	ss86298472	1	48523202
aisc	800	-1.43236	0.260924	-5.48957	4.27359e-08	7.36921	BFGL-NGS-112553	ss86335826	1	52644883
aisc	933	-1.26391	0.230474	-5.48396	4.41037e-08	7.35553	BTB-00029666	rs43243495	1	61026239
aisc	959	2.07234	0.417417	4.96468	7.16218e-07	6.14495	ARS-BFGL-NGS-101934	ss86333410	1	62230401
aisc	977	-1.77747	0.328924	-5.40389	6.89255e-08	7.16162	BFGL-NGS-112682	ss86338870	1	63235795
aisc	991	1.67561	0.314832	5.32224	1.07998e-07	6.96659	ARS-BFGL-NGS-105436	ss86329122	1	63951419
aisc	1073	1.56713	0.284182	5.51453	3.71314e-08	7.43026	Hapmap46988-BTA-34591	rs41579089	1	68403441
aisc	1186	-2.72066	0.462466	-5.88294	4.35303e-09	8.36121	Hapmap50334-BTA-36619	rs41603203	1	76938175
aisc	1189	1.17035	0.227577	5.14266	2.83569e-07	6.54734	BTA-36624-no-rs	rs41582638	1	77248361
aisc	1190	-1.44734	0.24908	-5.81074	6.6933e-09	8.17436	Hapmap34720-BES7_Contig462_688	ss117966384	1	77282369
aisc	1191	1.64094	0.284241	5.77306	8.36211e-09	8.07768	ARS-BFGL-NGS-4661	ss86318501	1	77322075
aisc	1196	1.33132	0.228035	5.83823	5.68547e-09	8.24523	Hapmap58919-rs29009958	rs29009958	1	78034231
aisc	1197	1.27915	0.232382	5.50451	3.92887e-08	7.40573	ARS-BFGL-NGS-56146	ss86286585	1	78088393
aisc	1226	-1.21619	0.241216	-5.04191	4.80869e-07	6.31797	BTA-37567-no-rs	rs41634520	1	80103951
aisc	1244	1.14454	0.235765	4.85458	1.25148e-06	5.90258	UA-IFASA-6360	ss117963531	1	81118415
aisc	1250	-1.38788	0.283093	-4.90256	9.82677e-07	6.00759	BFGL-NGS-112626	ss86339204	1	81458625
aisc	1251	-1.38788	0.283093	-4.90256	9.82677e-07	6.00759	Hapmap41856-BTA-39501	rs41639724	1	81486839
aisc	1252	-1.38788	0.283093	-4.90256	9.82677e-07	6.00759	Hapmap53238-rs29021199	rs29021199	1	81516088
aisc	1254	1.39508	0.283248	4.9253	8.7562e-07	6.05768	ARS-BFGL-NGS-17054	ss86307360	1	81561737
aisc	1255	1.39783	0.282944	4.94031	8.11195e-07	6.09087	BTA-39510-no-rs	rs41608610	1	81589478
aisc	1270	-1.18311	0.221254	-5.34729	9.41581e-08	7.02614	ARS-BFGL-NGS-50379	ss86280665	1	82292403
aisc	1278	1.51447	0.265259	5.7094	1.2142e-08	7.91571	BFGL-NGS-111849	ss86340333	1	82725824
aisc	1296	-1.42745	0.284013	-5.026	5.22238e-07	6.28213	Hapmap52416-rs29016842	rs29016842	1	84175752
aisc	1301	-1.54166	0.260955	-5.90776	3.75022e-09	8.42594	BTB-01702174	rs42820814	1	84424501
aisc	1302	1.45606	0.265786	5.47832	4.55224e-08	7.34177	BTB-01702150	rs42820790	1	84446080
aisc	1305	-1.47614	0.26704	-5.52779	3.4452e-08	7.46279	Hapmap47779-BTA-92798	rs41662251	1	84705191
aisc	1307	-1.38063	0.264107	-5.22754	1.80362e-07	6.74386	Hapmap44071-BTA-39540	ss117966446	1	84850448
aisc	1317	1.44222	0.263487	5.47359	4.67449e-08	7.33027	BTB-00037084	rs43247039	1	86029442
aisc	1320	1.35207	0.241765	5.5925	2.38449e-08	7.62261	Hapmap43254-BTA-38489	rs41578817	1	86421573
aisc	1337	-1.48899	0.255946	-5.81759	6.42691e-09	8.192	BTB-00038588	rs43249325	1	87615299
aisc	1339	1.37781	0.230536	5.97655	2.47357e-09	8.60668	Hapmap49096-BTA-25573	rs41575337	1	87725213
aisc	1340	1.18339	0.227305	5.20618	2.02247e-07	6.69412	BTA-13139-rs29018103	rs29018103	1	87774971
aisc	1346	1.34087	0.237577	5.64394	1.77465e-08	7.75089	Hapmap47477-BTA-103865	rs41609768	1	88050696
aisc	1352	-1.50213	0.282031	-5.32612	1.05732e-07	6.97579	BTB-00039314	rs43248805	1	88358715
aisc	1356	1.78873	0.280236	6.38294	1.93095e-10	9.71423	BTA-40495-no-rs	rs41635687	1	88698235
aisc	1359	1.17424	0.230076	5.1037	3.48205e-07	6.45816	BTB-01195902	rs42352716	1	89059581
aisc	1360	-1.2991	0.226447	-5.73688	1.03411e-08	7.98543	BTA-108728-no-rs	rs41570902	1	89091419
aisc	1382	1.73348	0.344269	5.03525	4.97796e-07	6.30295	ARS-BFGL-NGS-3794	ss86315157	1	90311323
aisc	1390	-1.45297	0.29253	-4.96691	7.0807e-07	6.14992	Hapmap60827-rs29019866	rs29019866	1	90759099
aisc	1413	-1.27456	0.257402	-4.95163	7.65635e-07	6.11598	BTA-118144-no-rs	rs41619569	1	92204771
aisc	1452	1.15037	0.231364	4.97212	6.89401e-07	6.16153	BTA-122559-no-rs	rs41575053	1	95718992
aisc	2091	2.05379	0.407868	5.03543	4.97333e-07	6.30335	Hapmap38056-BTA-122829	rs41575090	1	135635073
aisc	2132	-1.11161	0.228846	-4.85746	1.23353e-06	5.90885	Hapmap55182-rs29024603	rs29024603	1	138142367
aisc	2133	1.30031	0.247789	5.24765	1.61865e-07	6.79085	Hapmap34056-BES2_Contig421_810	ss117966374	1	138178130
aisc	2134	-1.38095	0.2431	-5.68058	1.4357e-08	7.84294	ARS-BFGL-NGS-60119	ss86289725	1	138243679
aisc	2136	1.48236	0.257388	5.75924	9.0701e-09	8.04239	ARS-BFGL-BAC-5529	ss105285844	1	138362306
aisc	2181	1.5329	0.238503	6.42717	1.44917e-10	9.83888	ARS-BFGL-NGS-104662	ss86335237	1	140726958
aisc	2242	-1.40209	0.243991	-5.74648	9.77556e-09	8.00986	BTA-55340-no-rs	rs41586699	1	144598855
aisc	2302	-1.2139	0.236253	-5.13814	2.90427e-07	6.53696	Hapmap47854-BTA-119090	rs41623028	1	147550991
aisc	2303	1.35844	0.247104	5.49744	4.08847e-08	7.38844	ARS-BFGL-NGS-26772	ss86338780	1	147582980
aisc	2306	1.19063	0.234257	5.08258	3.8899e-07	6.41006	ARS-BFGL-NGS-30170	ss86324926	1	147698384
aisc	2347	-1.58255	0.318755	-4.96478	7.15818e-07	6.1452	Hapmap47663-BTA-57297	rs41643681	1	150008106
aisc	2349	-1.76423	0.308218	-5.72397	1.11525e-08	7.95263	ARS-BFGL-NGS-69011	ss86299501	1	150168301
aisc	2354	2.25188	0.406174	5.54413	3.14066e-08	7.50298	ARS-BFGL-NGS-12786	ss86304275	1	150397345
aisc	2385	1.40688	0.244466	5.75491	9.30386e-09	8.03134	Hapmap53066-rs29026782	rs29026782	1	152345820
aish	1077	1.29659	0.236657	5.47877	4.54061e-08	7.34289	ARS-BFGL-NGS-72247	ss86302873	1	68579776
aish	1107	-1.16982	0.24049	-4.86432	1.19175e-06	5.92382	Hapmap41227-BTA-32644	rs41629120	1	70481556
aish	1109	-1.16146	0.237151	-4.89755	1.00788e-06	5.99659	BTB-00031796	rs43243818	1	70660314
aish	1121	1.53154	0.264446	5.7915	7.50016e-09	8.12493	Hapmap40324-BTA-34602	rs41579094	1	71602911
aish	1187	-1.07024	0.214473	-4.99009	6.2861e-07	6.20162	ARS-BFGL-NGS-34347	ss86339066	1	76994474
aish	1226	-1.13085	0.229308	-4.93158	8.48082e-07	6.07156	BTA-37567-no-rs	rs41634520	1	80103951
aish	1250	-1.44414	0.269588	-5.35684	8.93505e-08	7.0489	BFGL-NGS-112626	ss86339204	1	81458625
aish	1251	-1.44414	0.269588	-5.35684	8.93505e-08	7.0489	Hapmap41856-BTA-39501	rs41639724	1	81486839
aish	1252	-1.44414	0.269588	-5.35684	8.93505e-08	7.0489	Hapmap53238-rs29021199	rs29021199	1	81516088
aish	1254	1.45105	0.269782	5.3786	7.92647e-08	7.10092	ARS-BFGL-NGS-17054	ss86307360	1	81561737
aish	1255	1.44097	0.269506	5.34671	9.44605e-08	7.02475	BTA-39510-no-rs	rs41608610	1	81589478
aish	1270	-1.07874	0.21093	-5.11421	3.29495e-07	6.48215	ARS-BFGL-NGS-50379	ss86280665	1	82292403
aish	1277	1.10907	0.215045	5.15739	2.62282e-07	6.58123	Hapmap30916-BTA-91383	rs41604955	1	82702231
aish	1278	1.60464	0.252475	6.35564	2.3031e-10	9.63769	BFGL-NGS-111849	ss86340333	1	82725824
aish	1282	-1.31875	0.238113	-5.53834	3.24545e-08	7.48873	ARS-BFGL-NGS-68869	ss86298985	1	83006326
aish	1285	-1.19394	0.22907	-5.21212	1.95915e-07	6.70793	Hapmap40421-BTA-39479	rs41639705	1	83110583
aish	1286	1.18409	0.228902	5.17291	2.41519e-07	6.61705	ARS-BFGL-NGS-69661	ss86299947	1	83132079
aish	1295	1.71166	0.297308	5.75719	9.1799e-09	8.03716	Hapmap40527-BTA-38457	rs41635181	1	84111692
aish	1296	-1.63426	0.269462	-6.0649	1.43991e-09	8.84166	Hapmap52416-rs29016842	rs29016842	1	84175752
aish	1297	1.6708	0.286174	5.83841	5.67941e-09	8.2457	BTB-01915967	rs43025863	1	84227252
aish	1298	1.63073	0.287581	5.67051	1.52206e-08	7.81757	Hapmap57391-rs29026905	rs29026905	1	84269107
aish	1299	1.61834	0.266977	6.06172	1.46841e-09	8.83315	ARS-BFGL-NGS-104692	ss86335367	1	84321230
aish	1301	-1.76525	0.247883	-7.1213	1.25725e-12	11.9006	BTB-01702174	rs42820814	1	84424501
aish	1302	1.87657	0.252164	7.44186	1.20356e-13	12.9195	BTB-01702150	rs42820790	1	84446080
aish	1303	-1.76457	0.287428	-6.13917	9.08443e-10	9.0417	BTB-01431374	rs42548511	1	84580772
aish	1305	-1.71211	0.253405	-6.75642	1.61404e-11	10.7921	Hapmap47779-BTA-92798	rs41662251	1	84705191
aish	1306	1.45669	0.293791	4.95825	7.40155e-07	6.13068	Hapmap38311-BTA-39536	rs41581435	1	84790848
aish	1307	-1.67158	0.250602	-6.67026	2.89513e-11	10.5383	Hapmap44071-BTA-39540	ss117966446	1	84850448
aish	1308	-1.64153	0.305249	-5.37768	7.96707e-08	7.0987	BFGL-NGS-118640	ss86340798	1	84944278
aish	1311	-1.54532	0.286844	-5.38732	7.55421e-08	7.12181	Hapmap55404-rs29024815	rs29024815	1	85294656
aish	1320	1.25797	0.229717	5.47617	4.60731e-08	7.33655	Hapmap43254-BTA-38489	rs41578817	1	86421573
aish	1337	-1.17901	0.242685	-4.85819	1.229e-06	5.91045	BTB-00038588	rs43249325	1	87615299
aish	1339	1.06647	0.219746	4.85319	1.26021e-06	5.89956	Hapmap49096-BTA-25573	rs41575337	1	87725213
aish	1356	1.32814	0.266923	4.97574	6.76716e-07	6.16959	BTA-40495-no-rs	rs41635687	1	88698235
aish	1359	1.18797	0.21837	5.44017	5.63443e-08	7.24915	BTB-01195902	rs42352716	1	89059581
aish	1360	-1.20254	0.215572	-5.57837	2.58486e-08	7.58756	BTA-108728-no-rs	rs41570902	1	89091419
aish	1364	-1.28277	0.218186	-5.87925	4.45036e-09	8.3516	ARS-BFGL-NGS-94042	ss86324322	1	89325400
aish	1371	1.20823	0.238796	5.05967	4.3842e-07	6.35811	UA-IFASA-7467	ss117963546	1	89755328
aish	1378	1.18608	0.215944	5.49254	4.2029e-08	7.37645	ARS-BFGL-NGS-25311	ss86337783	1	90121176
aish	1382	1.77353	0.324274	5.46923	4.79002e-08	7.31966	ARS-BFGL-NGS-3794	ss86315157	1	90311323
fti	34	1.01746	0.206602	4.92473	8.78119e-07	6.05645	BTA-120704-no-rs	rs41622765	1	2128924
fti	60	1.51169	0.265864	5.68595	1.39166e-08	7.85647	ARS-BFGL-NGS-108686	ss86307533	1	3377291
fti	114	1.08247	0.187575	5.77086	8.47082e-09	8.07207	BTB-01489466	rs42613075	1	6082018
fti	142	1.44098	0.293035	4.91743	9.11301e-07	6.04034	BTA-114657-no-rs	rs41616911	1	7728571
fti	164	1.52357	0.291367	5.22904	1.78914e-07	6.74736	ARS-BFGL-NGS-14644	ss86288486	1	9114098
fti	239	1.15402	0.215412	5.35727	8.91406e-08	7.04992	BTB-01872049	rs42984454	1	16585111
fti	240	-1.25946	0.190242	-6.6203	4.04939e-11	10.3926	BTA-118719-no-rs	rs41572612	1	16673009
fti	241	-1.07006	0.192126	-5.56957	2.71773e-08	7.56579	Hapmap60239-rs29019581	rs29019581	1	16715975
fti	257	1.23325	0.189322	6.51403	8.20311e-11	10.086	ARS-BFGL-NGS-99611	ss86328418	1	18002981
fti	258	1.23325	0.189322	6.51403	8.20311e-11	10.086	BTB-01511592	rs42629600	1	18028700
fti	263	-1.05294	0.191543	-5.49715	4.09527e-08	7.38772	Hapmap50395-BTA-57301	rs41643682	1	18231821
fti	304	-1.88562	0.329849	-5.71662	1.16417e-08	7.93398	BTB-01210202	rs42366516	1	21330326
fti	321	-1.62496	0.250629	-6.48353	1.00261e-10	9.99887	BTB-00010729	rs43218341	1	22074275
fti	322	1.43398	0.275612	5.20289	2.0583e-07	6.68649	BTA-59229-no-rs	rs41646592	1	22110938
fti	323	1.83359	0.271506	6.75341	1.64755e-11	10.7832	BTB-00010930	rs43219642	1	22148647
fti	563	1.37613	0.251598	5.46956	4.78129e-08	7.32045	BTA-120277-no-rs	rs41572691	1	37245658
fti	649	1.27167	0.224201	5.67201	1.50888e-08	7.82135	ARS-BFGL-NGS-106220	ss86319475	1	42749580
fti	704	0.918289	0.186496	4.92391	8.81819e-07	6.05462	ARS-BFGL-NGS-10512	ss86319004	1	45804182
fti	706	1.13565	0.19044	5.9633	2.68103e-09	8.5717	ARS-BFGL-NGS-34687	ss86288239	1	45900804
fti	742	-0.926207	0.186883	-4.95608	7.48427e-07	6.12585	Hapmap27230-BTA-162491	ss117966210	1	47973478
fti	746	1.30017	0.262959	4.94438	7.94503e-07	6.0999	Hapmap49948-BTA-29490	rs41565305	1	48181287
fti	749	-2.13566	0.322458	-6.62306	3.97527e-11	10.4006	ARS-BFGL-NGS-41264	ss86298472	1	48523202
fti	750	-1.45893	0.297257	-4.90798	9.56083e-07	6.0195	Hapmap38806-BTA-110152	rs41569965	1	48629895
fti	754	-1.00145	0.202734	-4.93972	8.13606e-07	6.08959	ARS-BFGL-NGS-49634	ss86279903	1	48971016
fti	755	1.03162	0.184865	5.5804	2.55512e-08	7.59259	BTB-00132817	rs43344446	1	49161822
fti	756	0.977695	0.186442	5.24396	1.65113e-07	6.78222	BTA-113021-no-rs	rs41617261	1	49230292
fti	768	-0.907046	0.184468	-4.91709	9.12884e-07	6.03958	BTA-114651-no-rs	rs41616907	1	50252331
fti	791	-1.18686	0.194966	-6.08752	1.25212e-09	8.90235	BTA-100076-no-rs	rs41600017	1	52030982
fti	793	-0.990625	0.202739	-4.88621	1.06734e-06	5.9717	ARS-BFGL-NGS-26781	ss86292320	1	52135065
fti	800	-1.51327	0.211221	-7.16439	9.22384e-13	12.0351	BFGL-NGS-112553	ss86335826	1	52644883
fti	801	1.1573	0.185805	6.22857	5.182e-10	9.2855	BTA-100060-no-rs	rs41567121	1	52676405
fti	802	-1.33228	0.183986	-7.2412	5.28733e-13	12.2768	ARS-BFGL-BAC-23725	ss105250813	1	52696732
fti	803	-0.997863	0.183004	-5.45268	5.2545e-08	7.27947	BTA-100058-no-rs	rs41610101	1	52719660
fti	812	-1.33713	0.249959	-5.3494	9.30775e-08	7.03116	Hapmap47502-BTA-110302	rs41613873	1	53270356
fti	819	-1.22805	0.211828	-5.79739	7.24367e-09	8.14004	Hapmap47174-BTA-110289	rs41574019	1	53551656
fti	828	-1.01397	0.18834	-5.38372	7.70575e-08	7.11318	Hapmap48975-BTA-99363	rs41669553	1	54032055
fti	846	-0.979247	0.192402	-5.08959	3.74973e-07	6.426	ARS-BFGL-NGS-43783	ss86341599	1	54774488
fti	864	0.957904	0.184999	5.17789	2.35209e-07	6.62855	ARS-BFGL-NGS-85105	ss86315731	1	55832662
fti	894	-1.37482	0.263724	-5.2131	1.94886e-07	6.71022	ARS-BFGL-NGS-103637	ss86330064	1	58760778
fti	899	1.32401	0.195138	6.78499	1.32764e-11	10.8769	BTA-31615-no-rs	rs41582534	1	59337004
fti	900	0.992701	0.190149	5.22065	1.87159e-07	6.72779	ARS-USMARC-Parent-DQ404150-rs29012530	rs29012530	1	59409838
fti	909	-2.00783	0.388675	-5.16583	2.50782e-07	6.6007	Hapmap55371-rs29027437	rs29027437	1	59770920
fti	928	1.2455	0.230061	5.41378	6.52491e-08	7.18543	UA-IFASA-7336	ss117963541	1	60862725
fti	932	1.39373	0.20332	6.85486	8.20821e-12	11.0858	ARS-BFGL-NGS-30543	ss86294004	1	60983992
fti	933	-1.5616	0.186151	-8.38889	6.67718e-17	16.1754	BTB-00029666	rs43243495	1	61026239
fti	958	0.912811	0.187915	4.85757	1.23281e-06	5.9091	ARS-BFGL-NGS-40229	ss86288046	1	62184184
fti	959	2.60057	0.336249	7.73406	1.30311e-14	13.885	ARS-BFGL-NGS-101934	ss86333410	1	62230401
fti	977	-1.76407	0.265943	-6.63326	3.71266e-11	10.4303	BFGL-NGS-112682	ss86338870	1	63235795
fti	991	1.58976	0.256502	6.19785	6.29017e-10	9.20134	ARS-BFGL-NGS-105436	ss86329122	1	63951419
fti	992	-1.37942	0.259018	-5.32558	1.06045e-07	6.97451	ARS-BFGL-NGS-3132	ss86305570	1	64031787
fti	1051	-0.952336	0.185548	-5.13256	2.99112e-07	6.52417	BTB-00033186	rs43243282	1	67160040
fti	1063	-1.31785	0.271837	-4.84794	1.29383e-06	5.88812	Hapmap58284-rs29018937	rs29018937	1	67885415
fti	1073	1.51363	0.232034	6.52331	7.71614e-11	10.1126	Hapmap46988-BTA-34591	rs41579089	1	68403441
fti	1077	1.31031	0.202272	6.47796	1.03991e-10	9.98301	ARS-BFGL-NGS-72247	ss86302873	1	68579776
fti	1078	-1.20627	0.23813	-5.06559	4.25093e-07	6.37152	Hapmap39647-BTA-34584	rs41579083	1	68604562
fti	1091	-1.61774	0.289435	-5.5893	2.42841e-08	7.61468	BTA-104027-no-rs	rs41610147	1	69359979
fti	1107	-1.2512	0.205217	-6.09696	1.18104e-09	8.92774	Hapmap41227-BTA-32644	rs41629120	1	70481556
fti	1108	1.1887	0.206877	5.74593	9.80749e-09	8.00844	Hapmap39468-BTA-120746	rs41622806	1	70553668
fti	1109	-1.0081	0.202306	-4.98305	6.51805e-07	6.18588	BTB-00031796	rs43243818	1	70660314
fti	1121	1.75068	0.224619	7.794	8.1774e-15	14.0874	Hapmap40324-BTA-34602	rs41579094	1	71602911
fti	1135	-1.3192	0.192741	-6.84442	8.82236e-12	11.0544	BFGL-NGS-117741	ss86340583	1	72689874
fti	1137	-1.26034	0.190861	-6.60344	4.53254e-11	10.3437	Hapmap43559-BTA-35576	rs41633658	1	72801931
fti	1138	-1.14959	0.190441	-6.03646	1.71523e-09	8.76568	ARS-BFGL-NGS-72532	ss86302886	1	72844496
fti	1143	-1.12784	0.188583	-5.9806	2.41333e-09	8.61738	ARS-BFGL-NGS-100698	ss86330967	1	73106447
fti	1160	1.61673	0.223179	7.2441	5.17713e-13	12.2859	UA-IFASA-4774	ss117963506	1	74325400
fti	1161	0.944144	0.180996	5.21638	1.91492e-07	6.71785	BFGL-NGS-114627	ss86339892	1	74355653
fti	1186	-2.24108	0.378274	-5.92449	3.3907e-09	8.46971	Hapmap50334-BTA-36619	rs41603203	1	76938175
fti	1187	-1.34721	0.182258	-7.39177	1.74769e-13	12.7575	ARS-BFGL-NGS-34347	ss86339066	1	76994474
fti	1188	0.894918	0.179213	4.9936	6.17363e-07	6.20946	Hapmap44231-BTA-36623	rs41582637	1	77207875
fti	1189	1.39613	0.184208	7.5791	4.27933e-14	13.3686	BTA-36624-no-rs	rs41582638	1	77248361
fti	1190	-1.42838	0.202289	-7.06109	1.93254e-12	11.7139	Hapmap34720-BES7_Contig462_688	ss117966384	1	77282369
fti	1191	1.55287	0.231054	6.72081	2.05662e-11	10.6868	ARS-BFGL-NGS-4661	ss86318501	1	77322075
fti	1193	1.26815	0.181358	6.99252	3.13975e-12	11.5031	Hapmap42923-BTA-36604	rs41630307	1	77485396
fti	1194	-0.910855	0.182457	-4.99216	6.21947e-07	6.20625	ARS-BFGL-BAC-34664	ss105262943	1	77559630
fti	1196	1.56836	0.184253	8.51199	2.36871e-17	16.6255	Hapmap58919-rs29009958	rs29009958	1	78034231
fti	1197	1.23045	0.188027	6.54401	6.72943e-11	10.172	ARS-BFGL-NGS-56146	ss86286585	1	78088393
fti	1199	-1.29914	0.2448	-5.30694	1.1739e-07	6.93037	Hapmap47180-BTA-112104	rs41612210	1	78511271
fti	1200	-1.14167	0.179119	-6.37381	2.04839e-10	9.68859	ARS-BFGL-NGS-13617	ss86290355	1	78637787
fti	1204	-1.57565	0.296918	-5.30668	1.17556e-07	6.92975	BTB-00034886	rs43244750	1	78904951
fti	1208	1.07687	0.181102	5.94621	2.97363e-09	8.52671	BTB-00034743	rs43252102	1	79034999
fti	1215	1.01425	0.188593	5.37798	7.95355e-08	7.09944	Hapmap51218-BTA-36630	rs41630320	1	79629427
fti	1226	-1.06564	0.195687	-5.44564	5.46535e-08	7.26238	BTA-37567-no-rs	rs41634520	1	80103951
fti	1244	1.30244	0.190855	6.82424	1.01396e-11	10.994	UA-IFASA-6360	ss117963531	1	81118415
fti	1245	-1.27729	0.245829	-5.19585	2.13728e-07	6.67014	Hapmap47934-BTA-38431	rs41635169	1	81160609
fti	1248	-1.12366	0.183359	-6.1282	9.72751e-10	9.012	Hapmap14994-rs29012500	rs29012500	1	81345283
fti	1250	-1.20295	0.230961	-5.20846	1.99796e-07	6.69941	BFGL-NGS-112626	ss86339204	1	81458625
fti	1251	-1.20295	0.230961	-5.20846	1.99796e-07	6.69941	Hapmap41856-BTA-39501	rs41639724	1	81486839
fti	1252	-1.20295	0.230961	-5.20846	1.99796e-07	6.69941	Hapmap53238-rs29021199	rs29021199	1	81516088
fti	1254	1.20586	0.231065	5.2187	1.8912e-07	6.72326	ARS-BFGL-NGS-17054	ss86307360	1	81561737
fti	1255	1.20052	0.230833	5.20082	2.08129e-07	6.68167	BTA-39510-no-rs	rs41608610	1	81589478
fti	1263	-1.39457	0.268889	-5.18642	2.24762e-07	6.64828	BTB-01187540	rs42341093	1	82007029
fti	1264	-1.32622	0.267142	-4.96448	7.16952e-07	6.14451	Hapmap55227-rs29009709	rs29009709	1	82032365
fti	1267	1.31001	0.26554	4.93338	8.40328e-07	6.07555	Hapmap47824-BTA-107197	rs41616008	1	82147822
fti	1270	-1.33502	0.179318	-7.44499	1.17581e-13	12.9297	ARS-BFGL-NGS-50379	ss86280665	1	82292403
fti	1272	-1.09155	0.181622	-6.01001	2.01701e-09	8.69529	BTB-01187109	rs42344261	1	82436081
fti	1277	1.0287	0.18342	5.60844	2.17648e-08	7.66225	Hapmap30916-BTA-91383	rs41604955	1	82702231
fti	1278	1.37354	0.215855	6.36325	2.1928e-10	9.659	BFGL-NGS-111849	ss86340333	1	82725824
fti	1282	-1.08761	0.203264	-5.35073	9.24013e-08	7.03432	ARS-BFGL-NGS-68869	ss86298985	1	83006326
fti	1285	-1.15832	0.195467	-5.92591	3.36173e-09	8.47344	Hapmap40421-BTA-39479	rs41639705	1	83110583
fti	1286	1.16046	0.195303	5.94184	3.05319e-09	8.51525	ARS-BFGL-NGS-69661	ss86299947	1	83132079
fti	1289	1.41962	0.275119	5.16002	2.5864e-07	6.5873	BTB-00036349	rs43248004	1	83316586
fti	1295	1.44339	0.253665	5.69014	1.3582e-08	7.86704	Hapmap40527-BTA-38457	rs41635181	1	84111692
fti	1296	-1.64451	0.229857	-7.15449	9.90569e-13	12.0041	Hapmap52416-rs29016842	rs29016842	1	84175752
fti	1299	1.18089	0.228278	5.17303	2.41362e-07	6.61733	ARS-BFGL-NGS-104692	ss86335367	1	84321230
fti	1301	-1.61022	0.211518	-7.61269	3.31342e-14	13.4797	BTB-01702174	rs42820814	1	84424501
fti	1302	1.5403	0.215405	7.15072	1.01786e-12	11.9923	BTB-01702150	rs42820790	1	84446080
fti	1305	-1.51714	0.216523	-7.00683	2.83839e-12	11.5469	Hapmap47779-BTA-92798	rs41662251	1	84705191
fti	1307	-1.39719	0.214236	-6.52173	7.79694e-11	10.1081	Hapmap44071-BTA-39540	ss117966446	1	84850448
fti	1312	-1.40803	0.268133	-5.25124	1.58765e-07	6.79925	Hapmap33711-BTA-124326	ss117966358	1	85525315
fti	1316	-1.63735	0.252838	-6.47589	1.05415e-10	9.9771	ARS-BFGL-NGS-54077	ss86284720	1	85911356
fti	1317	1.3387	0.213792	6.26169	4.20088e-10	9.37666	BTB-00037084	rs43247039	1	86029442
fti	1320	1.25299	0.196423	6.37904	1.9803e-10	9.70327	Hapmap43254-BTA-38489	rs41578817	1	86421573
fti	1332	1.16689	0.182334	6.39974	1.73192e-10	9.76147	ARS-BFGL-BAC-6363	ss105295110	1	87100663
fti	1333	-1.83294	0.375786	-4.87762	1.1146e-06	5.95288	ARS-BFGL-NGS-13673	ss86307016	1	87402236
fti	1335	1.68306	0.283243	5.94211	3.04835e-09	8.51593	ARS-BFGL-NGS-20558	ss86321367	1	87454919
fti	1337	-1.4161	0.207355	-6.82935	9.78875e-12	11.0093	BTB-00038588	rs43249325	1	87615299
fti	1339	1.54956	0.186601	8.30414	1.3517e-16	15.8691	Hapmap49096-BTA-25573	rs41575337	1	87725213
fti	1340	1.37567	0.183709	7.48831	8.49835e-14	13.0707	BTA-13139-rs29018103	rs29018103	1	87774971
fti	1345	-1.577	0.292033	-5.40007	7.0398e-08	7.15244	ARS-BFGL-NGS-105257	ss86286921	1	87992112
fti	1346	1.30791	0.19251	6.79398	1.24829e-11	10.9037	Hapmap47477-BTA-103865	rs41609768	1	88050696
fti	1352	-1.24548	0.228741	-5.44494	5.48672e-08	7.26069	BTB-00039314	rs43248805	1	88358715
fti	1355	0.963187	0.183421	5.25124	1.58766e-07	6.79924	BTA-40510-no-rs	rs41635702	1	88638760
fti	1356	1.43954	0.227704	6.32198	2.85927e-10	9.54375	BTA-40495-no-rs	rs41635687	1	88698235
fti	1357	1.95092	0.29903	6.52416	7.67295e-11	10.115	Hapmap58015-rs29026448	rs29026448	1	88801264
fti	1359	1.30844	0.185932	7.0372	2.28974e-12	11.6402	BTB-01195902	rs42352716	1	89059581
fti	1360	-1.37824	0.183387	-7.51547	6.92693e-14	13.1595	BTA-108728-no-rs	rs41570902	1	89091419
fti	1364	-0.939862	0.186503	-5.03939	4.87201e-07	6.31229	ARS-BFGL-NGS-94042	ss86324322	1	89325400
fti	1372	0.976572	0.196656	4.96589	7.11778e-07	6.14766	BTA-88734-no-rs	rs41658553	1	89784824
fti	1382	1.66495	0.278412	5.98017	2.41975e-09	8.61623	ARS-BFGL-NGS-3794	ss86315157	1	90311323
fti	1390	-1.4422	0.236085	-6.10882	1.09731e-09	8.95967	Hapmap60827-rs29019866	rs29019866	1	90759099
fti	1452	0.934574	0.188131	4.96768	7.05291e-07	6.15163	BTA-122559-no-rs	rs41575053	1	95718992
fti	1510	1.21701	0.250619	4.85602	1.24249e-06	5.90571	Hapmap57255-rs29022894	rs29022894	1	99438575
fti	1631	-1.33136	0.245509	-5.42286	6.20431e-08	7.20731	BTB-00048482	rs43260137	1	106735559
fti	1632	1.29182	0.244655	5.28017	1.35772e-07	6.86719	Hapmap47310-BTA-46212	rs41578721	1	106768984
fti	1987	1.12628	0.189288	5.95009	2.90459e-09	8.53691	ARS-BFGL-NGS-80200	ss86311047	1	129680892
fti	2124	1.37796	0.266108	5.1782	2.3482e-07	6.62926	BFGL-NGS-112400	ss86336105	1	137426143
fti	2136	1.13043	0.208094	5.4323	5.88674e-08	7.23013	ARS-BFGL-BAC-5529	ss105285844	1	138362306
fti	2180	-0.973168	0.197135	-4.93656	8.26848e-07	6.08257	ARS-BFGL-NGS-14502	ss86316558	1	140685557
fti	2181	1.38812	0.192826	7.19882	7.19255e-13	12.1431	ARS-BFGL-NGS-104662	ss86335237	1	140726958
fti	2184	-1.05872	0.18716	-5.65676	1.64801e-08	7.78304	ARS-BFGL-NGS-31585	ss86283471	1	140956576
fti	2225	-0.955209	0.183474	-5.20624	2.02182e-07	6.69426	Hapmap49657-BTA-55361	rs41639207	1	143670630
fti	2242	-1.05208	0.198263	-5.30649	1.17683e-07	6.92929	BTA-55340-no-rs	rs41586699	1	144598855
fti	2248	-1.01627	0.187909	-5.40831	6.72594e-08	7.17225	ARS-BFGL-NGS-40393	ss86291561	1	144797574
fti	2302	-1.09294	0.191478	-5.70791	1.22477e-08	7.91195	Hapmap47854-BTA-119090	rs41623028	1	147550991
fti	2303	1.02162	0.201428	5.07189	4.11357e-07	6.38578	ARS-BFGL-NGS-26772	ss86338780	1	147582980
fti	2321	0.983169	0.183309	5.36345	8.61618e-08	7.06469	ARS-BFGL-NGS-91705	ss86322824	1	148351770
fti	2385	1.05949	0.198795	5.32956	1.0376e-07	6.98397	Hapmap53066-rs29026782	rs29026782	1	152345820
fti	2389	0.977796	0.185893	5.25999	1.51436e-07	6.81977	BFGL-NGS-110293	ss86338760	1	152509935
icf	257	1.22128	0.225465	5.41672	6.4195e-08	7.1925	ARS-BFGL-NGS-99611	ss86328418	1	18002981
icf	258	1.22128	0.225465	5.41672	6.4195e-08	7.1925	BTB-01511592	rs42629600	1	18028700
icf	323	1.69042	0.324361	5.21154	1.96524e-07	6.70658	BTB-00010930	rs43219642	1	22148647
icf	460	1.28983	0.244427	5.27695	1.3816e-07	6.85962	BTB-00013847	rs43221451	1	31038475
icf	496	1.55674	0.290924	5.35102	9.22526e-08	7.03502	BTB-00901823	rs42064891	1	33284142
icf	497	-1.51736	0.285032	-5.32347	1.0727e-07	6.96952	BTB-00901868	rs42065536	1	33305018
icf	563	1.59062	0.299312	5.31425	1.12805e-07	6.94767	BTA-120277-no-rs	rs41572691	1	37245658
icf	755	1.09052	0.220067	4.9554	7.51032e-07	6.12434	BTB-00132817	rs43344446	1	49161822
icf	768	-1.17131	0.219625	-5.33323	1.017e-07	6.99268	BTA-114651-no-rs	rs41616907	1	50252331
icf	793	-1.36946	0.240416	-5.69621	1.31113e-08	7.88235	ARS-BFGL-NGS-26781	ss86292320	1	52135065
icf	795	-1.15875	0.227069	-5.10307	3.4936e-07	6.45673	Hapmap23148-BTA-123974	ss117966103	1	52251694
icf	801	1.24668	0.221746	5.62211	2.01227e-08	7.69631	BTA-100060-no-rs	rs41567121	1	52676405
icf	802	-1.25346	0.220229	-5.69162	1.34658e-08	7.87077	ARS-BFGL-BAC-23725	ss105250813	1	52696732
icf	828	-1.15881	0.224568	-5.16017	2.5843e-07	6.58766	Hapmap48975-BTA-99363	rs41669553	1	54032055
icf	899	1.51348	0.231232	6.54529	6.6726e-11	10.1757	BTA-31615-no-rs	rs41582534	1	59337004
icf	932	1.2539	0.24225	5.17606	2.37511e-07	6.62432	ARS-BFGL-NGS-30543	ss86294004	1	60983992
icf	933	-1.34228	0.222605	-6.02987	1.786e-09	8.74812	BTB-00029666	rs43243495	1	61026239
icf	959	2.52332	0.403018	6.26106	4.21781e-10	9.37491	ARS-BFGL-NGS-101934	ss86333410	1	62230401
icf	991	1.53061	0.304468	5.02716	5.1911e-07	6.28474	ARS-BFGL-NGS-105436	ss86329122	1	63951419
icf	1115	1.41942	0.268532	5.28585	1.31653e-07	6.88057	ARS-BFGL-NGS-95516	ss86325676	1	71229187
icf	1121	2.00896	0.268173	7.49128	8.31055e-14	13.0804	Hapmap40324-BTA-34602	rs41579094	1	71602911
icf	1135	-1.42125	0.230283	-6.17175	7.41016e-10	9.13017	BFGL-NGS-117741	ss86340583	1	72689874
icf	1137	-1.45217	0.227795	-6.3749	2.034e-10	9.69165	Hapmap43559-BTA-35576	rs41633658	1	72801931
icf	1143	-1.31066	0.224965	-5.82606	6.11189e-09	8.21382	ARS-BFGL-NGS-100698	ss86330967	1	73106447
icf	1160	2.00422	0.265484	7.54931	5.36434e-14	13.2705	UA-IFASA-4774	ss117963506	1	74325400
icf	1161	1.08845	0.215343	5.05449	4.50411e-07	6.34639	BFGL-NGS-114627	ss86339892	1	74355653
icf	1187	-1.42363	0.21742	-6.54783	6.56103e-11	10.183	ARS-BFGL-NGS-34347	ss86339066	1	76994474
icf	1189	1.35658	0.21985	6.17048	7.46956e-10	9.1267	BTA-36624-no-rs	rs41582638	1	77248361
icf	1193	1.40036	0.216331	6.47323	1.07267e-10	9.96953	Hapmap42923-BTA-36604	rs41630307	1	77485396
icf	1196	1.41844	0.220387	6.43613	1.367e-10	9.86423	Hapmap58919-rs29009958	rs29009958	1	78034231
icf	1215	1.16939	0.224738	5.20335	2.05331e-07	6.68755	Hapmap51218-BTA-36630	rs41630320	1	79629427
icf	1244	1.17347	0.227968	5.14752	2.76359e-07	6.55853	UA-IFASA-6360	ss117963531	1	81118415
icf	1270	-1.12516	0.214049	-5.25655	1.54275e-07	6.8117	ARS-BFGL-NGS-50379	ss86280665	1	82292403
icf	1339	1.22699	0.223129	5.49902	4.05241e-08	7.39229	Hapmap49096-BTA-25573	rs41575337	1	87725213
icf	1565	1.84361	0.308994	5.96649	2.62951e-09	8.58012	BTB-00047321	rs43257480	1	102567034
icf	1573	-1.25039	0.220274	-5.67652	1.46993e-08	7.8327	BTB-00046888	rs43259751	1	103034522
icf	1593	1.70519	0.242222	7.03978	2.24815e-12	11.6482	BTB-00046247	rs43254513	1	104048241
icf	1597	1.54524	0.238055	6.4911	9.53936e-11	10.0205	BTB-01579733	rs42697824	1	104280525
icf	1599	1.49603	0.239298	6.25174	4.47476e-10	9.34923	Hapmap38819-BTA-24291	rs41581846	1	104722171
icf	1615	-1.82287	0.296712	-6.14357	8.83874e-10	9.05361	ARS-BFGL-NGS-24511	ss86298258	1	105884830
icf	1619	1.32043	0.244791	5.39411	7.2759e-08	7.13811	BTB-00048807	rs43263261	1	106245603
icf	1621	1.32584	0.244837	5.41519	6.47395e-08	7.18883	BTB-00048739	rs43261993	1	106295981
icf	1625	1.30715	0.255276	5.12054	3.18696e-07	6.49662	Hapmap27036-BTA-163250	ss117966199	1	106453206
icf	1626	1.82612	0.3072	5.9444	3.00632e-09	8.52196	ARS-BFGL-NGS-70855	ss86300512	1	106538660
icf	1627	1.46821	0.252264	5.82013	6.33085e-09	8.19854	Hapmap48954-BTA-95284	rs41663537	1	106596266
icf	1628	-1.39035	0.251999	-5.51728	3.65586e-08	7.43701	Hapmap39135-BTA-46239	rs41640336	1	106619491
icf	1629	-1.38033	0.252407	-5.46867	4.80521e-08	7.31829	BTB-00048624	rs43261179	1	106643275
icf	1631	-2.10091	0.291844	-7.19874	7.19664e-13	12.1429	BTB-00048482	rs43260137	1	106735559
icf	1632	2.06932	0.290807	7.11578	1.30796e-12	11.8834	Hapmap47310-BTA-46212	rs41578721	1	106768984
icf	1634	-1.26036	0.233545	-5.39665	7.17458e-08	7.1442	BFGL-NGS-115565	ss86338825	1	106824629
icf	1726	2.59361	0.452248	5.73493	1.04601e-08	7.98046	BTB-01562245	rs42681583	1	112371771
icf	1727	-2.60946	0.454452	-5.74199	1.00363e-08	7.99843	BTA-104132-no-rs	rs41568218	1	112396926
icf	1764	1.3784	0.256731	5.36904	8.35509e-08	7.07805	BTB-01744054	rs42859069	1	115185215
icf	1803	-1.51052	0.251037	-6.01712	1.93115e-09	8.71418	ARS-BFGL-NGS-10545	ss86316868	1	118289543
icf	1806	-1.48644	0.259397	-5.73037	1.07431e-08	7.96887	BTB-00052514	rs43262828	1	118609659
icf	1836	-1.44912	0.273043	-5.3073	1.17165e-07	6.9312	BFGL-NGS-110032	ss86337909	1	120109716
icf	1856	1.82874	0.346881	5.27195	1.41953e-07	6.84785	BTB-01116994	rs42272883	1	121733487
icf	1857	1.81052	0.334701	5.40937	6.68668e-08	7.17479	BTB-01116925	rs42271814	1	121785956
icf	1987	1.14478	0.225295	5.08125	3.91709e-07	6.40704	ARS-BFGL-NGS-80200	ss86311047	1	129680892
icf	1990	1.85517	0.314184	5.90472	3.81937e-09	8.41801	Hapmap41763-BTA-117901	rs41618560	1	129906440
icf	1992	1.5555	0.288481	5.39204	7.35986e-08	7.13313	ARS-BFGL-NGS-33162	ss86289765	1	129974968
icf	2042	1.47029	0.298299	4.92891	8.59654e-07	6.06568	ARS-BFGL-NGS-15866	ss86302425	1	132591352
icf	2044	1.11589	0.22855	4.88248	1.08763e-06	5.96352	ARS-BFGL-NGS-1834	ss86275255	1	132696696
icf	2048	1.41431	0.264571	5.34567	9.49985e-08	7.02228	ARS-BFGL-BAC-11042	ss105236743	1	132983082
icf	2053	-1.73064	0.303907	-5.69464	1.32318e-08	7.87838	ARS-BFGL-NGS-44780	ss86298336	1	133183163
icf	2083	-1.91394	0.345749	-5.53563	3.29552e-08	7.48208	ARS-BFGL-NGS-34641	ss86318256	1	135232682
icf	2084	1.74539	0.277981	6.27881	3.76749e-10	9.42395	BFGL-NGS-114679	ss86338186	1	135291628
icf	2124	1.87285	0.315406	5.9379	3.12685e-09	8.50489	BFGL-NGS-112400	ss86336105	1	137426143
icf	2155	-2.08719	0.328127	-6.36092	2.22602e-10	9.65247	ARS-BFGL-NGS-106059	ss86298431	1	139173490
icf	2160	1.65272	0.267548	6.17728	7.15761e-10	9.14523	ARS-BFGL-NGS-105560	ss86309854	1	139450331
icf	2185	1.33848	0.254515	5.25894	1.52297e-07	6.81731	BTB-01839901	rs42951145	1	140996730
iflc	60	1.85344	0.319985	5.79227	7.46623e-09	8.1269	ARS-BFGL-NGS-108686	ss86307533	1	3377291
iflc	114	1.21158	0.225897	5.36342	8.61779e-08	7.0646	BTB-01489466	rs42613075	1	6082018
iflc	164	1.74318	0.351447	4.96001	7.33537e-07	6.13458	ARS-BFGL-NGS-14644	ss86288486	1	9114098
iflc	201	1.74175	0.355548	4.89878	1.00167e-06	5.99928	ARS-BFGL-BAC-11044	ss105236745	1	12805406
iflc	239	1.29923	0.260543	4.98662	6.39924e-07	6.19387	BTB-01872049	rs42984454	1	16585111
iflc	240	-1.30157	0.229503	-5.67125	1.51548e-08	7.81945	BTA-118719-no-rs	rs41572612	1	16673009
iflc	257	1.43087	0.228139	6.27192	3.93638e-10	9.4049	ARS-BFGL-NGS-99611	ss86328418	1	18002981
iflc	258	1.43087	0.228139	6.27192	3.93638e-10	9.4049	BTB-01511592	rs42629600	1	18028700
iflc	263	-1.27635	0.230925	-5.52712	3.45822e-08	7.46115	Hapmap50395-BTA-57301	rs41643682	1	18231821
iflc	304	-2.42037	0.396496	-6.1044	1.12781e-09	8.94777	BTB-01210202	rs42366516	1	21330326
iflc	321	-2.02266	0.302551	-6.68535	2.61477e-11	10.5826	BTB-00010729	rs43218341	1	22074275
iflc	322	1.71661	0.332966	5.15551	2.64902e-07	6.57691	BTA-59229-no-rs	rs41646592	1	22110938
iflc	323	2.19198	0.328055	6.68175	2.67924e-11	10.572	BTB-00010930	rs43219642	1	22148647
iflc	649	1.33869	0.269752	4.96267	7.23614e-07	6.14049	ARS-BFGL-NGS-106220	ss86319475	1	42749580
iflc	706	1.31807	0.231368	5.69686	1.30622e-08	7.88398	ARS-BFGL-NGS-34687	ss86288239	1	45900804
iflc	749	-2.60473	0.388411	-6.70612	2.27209e-11	10.6436	ARS-BFGL-NGS-41264	ss86298472	1	48523202
iflc	754	-1.31208	0.245091	-5.35344	9.10349e-08	7.04079	ARS-BFGL-NGS-49634	ss86279903	1	48971016
iflc	755	1.08394	0.222943	4.86196	1.20595e-06	5.91867	BTB-00132817	rs43344446	1	49161822
iflc	756	1.11863	0.224525	4.98221	6.5462e-07	6.18401	BTA-113021-no-rs	rs41617261	1	49230292
iflc	791	-1.358	0.2351	-5.77627	8.20564e-09	8.08589	BTA-100076-no-rs	rs41600017	1	52030982
iflc	800	-1.71726	0.254987	-6.7347	1.87144e-11	10.7278	BFGL-NGS-112553	ss86335826	1	52644883
iflc	801	1.2858	0.224318	5.73204	1.06384e-08	7.97312	BTA-100060-no-rs	rs41567121	1	52676405
iflc	802	-1.48313	0.222648	-6.66132	3.07476e-11	10.5122	ARS-BFGL-BAC-23725	ss105250813	1	52696732
iflc	803	-1.08405	0.221353	-4.89738	1.00876e-06	5.99621	BTA-100058-no-rs	rs41610101	1	52719660
iflc	846	-1.26505	0.231807	-5.45734	5.11954e-08	7.29077	ARS-BFGL-NGS-43783	ss86341599	1	54774488
iflc	899	1.26927	0.23487	5.40414	6.88318e-08	7.16221	BTA-31615-no-rs	rs41582534	1	59337004
iflc	932	1.45308	0.24531	5.92344	3.41213e-09	8.46697	ARS-BFGL-NGS-30543	ss86294004	1	60983992
iflc	933	-1.65929	0.225189	-7.36843	2.07779e-13	12.6824	BTB-00029666	rs43243495	1	61026239
iflc	959	3.03022	0.407718	7.43215	1.29412e-13	12.888	ARS-BFGL-NGS-101934	ss86333410	1	62230401
iflc	977	-1.79558	0.322365	-5.57002	2.71081e-08	7.5669	BFGL-NGS-112682	ss86338870	1	63235795
iflc	991	1.72203	0.308778	5.57692	2.60631e-08	7.58397	ARS-BFGL-NGS-105436	ss86329122	1	63951419
iflc	1073	1.52471	0.27895	5.46589	4.88052e-08	7.31153	Hapmap46988-BTA-34591	rs41579089	1	68403441
iflc	1077	1.28258	0.243847	5.25977	1.51616e-07	6.81926	ARS-BFGL-NGS-72247	ss86302873	1	68579776
iflc	1091	-1.80664	0.350135	-5.15984	2.58891e-07	6.58688	BTA-104027-no-rs	rs41610147	1	69359979
iflc	1121	1.65575	0.272233	6.08211	1.29478e-09	8.8878	Hapmap40324-BTA-34602	rs41579094	1	71602911
iflc	1135	-1.32368	0.233093	-5.67876	1.45095e-08	7.83835	BFGL-NGS-117741	ss86340583	1	72689874
iflc	1137	-1.24159	0.230746	-5.38076	7.83247e-08	7.1061	Hapmap43559-BTA-35576	rs41633658	1	72801931
iflc	1138	-1.23044	0.23012	-5.34695	9.43358e-08	7.02532	ARS-BFGL-NGS-72532	ss86302886	1	72844496
iflc	1143	-1.12986	0.227931	-4.95703	7.44812e-07	6.12795	ARS-BFGL-NGS-100698	ss86330967	1	73106447
iflc	1160	1.59173	0.269536	5.90544	3.80286e-09	8.41989	UA-IFASA-4774	ss117963506	1	74325400
iflc	1186	-2.43974	0.45371	-5.37731	7.98307e-08	7.09783	Hapmap50334-BTA-36619	rs41603203	1	76938175
iflc	1187	-1.28619	0.220311	-5.83807	5.69093e-09	8.24482	ARS-BFGL-NGS-34347	ss86339066	1	76994474
iflc	1189	1.37942	0.222521	6.19906	6.24249e-10	9.20464	BTA-36624-no-rs	rs41582638	1	77248361
iflc	1190	-1.42338	0.243796	-5.83841	5.67941e-09	8.2457	Hapmap34720-BES7_Contig462_688	ss117966384	1	77282369
iflc	1191	1.57153	0.278631	5.64018	1.81349e-08	7.74149	ARS-BFGL-NGS-4661	ss86318501	1	77322075
iflc	1193	1.2377	0.219174	5.64711	1.74247e-08	7.75883	Hapmap42923-BTA-36604	rs41630307	1	77485396
iflc	1196	1.65292	0.2227	7.42218	1.39394e-13	12.8558	Hapmap58919-rs29009958	rs29009958	1	78034231
iflc	1197	1.41164	0.227093	6.21613	5.60561e-10	9.25138	ARS-BFGL-NGS-56146	ss86286585	1	78088393
iflc	1199	-1.48929	0.296234	-5.02741	5.18441e-07	6.2853	Hapmap47180-BTA-112104	rs41612210	1	78511271
iflc	1200	-1.25326	0.216069	-5.80028	7.12115e-09	8.14745	ARS-BFGL-NGS-13617	ss86290355	1	78637787
iflc	1204	-1.95568	0.357822	-5.46551	4.89089e-08	7.31061	BTB-00034886	rs43244750	1	78904951
iflc	1208	1.14395	0.218989	5.22378	1.84042e-07	6.73508	BTB-00034743	rs43252102	1	79034999
iflc	1244	1.38948	0.230508	6.0279	1.80771e-09	8.74287	UA-IFASA-6360	ss117963531	1	81118415
iflc	1245	-1.44632	0.297267	-4.86539	1.18534e-06	5.92616	Hapmap47934-BTA-38431	rs41635169	1	81160609
iflc	1248	-1.19463	0.221334	-5.39741	7.14444e-08	7.14603	Hapmap14994-rs29012500	rs29012500	1	81345283
iflc	1270	-1.33795	0.216336	-6.18459	6.8367e-10	9.16515	ARS-BFGL-NGS-50379	ss86280665	1	82292403
iflc	1272	-1.08382	0.218955	-4.94997	7.72175e-07	6.11228	BTB-01187109	rs42344261	1	82436081
iflc	1289	1.61529	0.330935	4.88099	1.09582e-06	5.96026	BTB-00036349	rs43248004	1	83316586
iflc	1295	1.49051	0.306523	4.86264	1.20186e-06	5.92015	Hapmap40527-BTA-38457	rs41635181	1	84111692
iflc	1296	-1.70159	0.277476	-6.13239	9.47696e-10	9.02333	Hapmap52416-rs29016842	rs29016842	1	84175752
iflc	1301	-1.55091	0.255481	-6.07055	1.39059e-09	8.8568	BTB-01702174	rs42820814	1	84424501
iflc	1302	1.44703	0.260216	5.56088	2.85559e-08	7.5443	BTB-01702150	rs42820790	1	84446080
iflc	1305	-1.52817	0.261407	-5.84594	5.4302e-09	8.26518	Hapmap47779-BTA-92798	rs41662251	1	84705191
iflc	1307	-1.39446	0.258582	-5.39272	7.33214e-08	7.13477	Hapmap44071-BTA-39540	ss117966446	1	84850448
iflc	1316	-1.89924	0.304872	-6.22963	5.14746e-10	9.28841	ARS-BFGL-NGS-54077	ss86284720	1	85911356
iflc	1317	1.55416	0.257991	6.02409	1.85051e-09	8.73271	BTB-00037084	rs43247039	1	86029442
iflc	1320	1.23896	0.236826	5.23152	1.76546e-07	6.75314	Hapmap43254-BTA-38489	rs41578817	1	86421573
iflc	1332	1.30693	0.220214	5.93482	3.18569e-09	8.4968	ARS-BFGL-BAC-6363	ss105295110	1	87100663
iflc	1335	2.00067	0.341738	5.8544	5.16321e-09	8.28708	ARS-BFGL-NGS-20558	ss86321367	1	87454919
iflc	1337	-1.48529	0.250678	-5.92509	3.37839e-09	8.47129	BTB-00038588	rs43249325	1	87615299
iflc	1339	1.61945	0.225237	7.18998	7.6677e-13	12.1153	Hapmap49096-BTA-25573	rs41575337	1	87725213
iflc	1340	1.50568	0.221852	6.78687	1.31071e-11	10.8825	BTA-13139-rs29018103	rs29018103	1	87774971
iflc	1345	-1.87398	0.353353	-5.30342	1.19663e-07	6.92204	ARS-BFGL-NGS-105257	ss86286921	1	87992112
iflc	1346	1.42556	0.232585	6.1292	9.66691e-10	9.01471	Hapmap47477-BTA-103865	rs41609768	1	88050696
iflc	1352	-1.41069	0.276024	-5.11075	3.35543e-07	6.47425	BTB-00039314	rs43248805	1	88358715
iflc	1356	1.67009	0.274438	6.08549	1.26796e-09	8.89689	BTA-40495-no-rs	rs41635687	1	88698235
iflc	1357	2.22502	0.361199	6.16009	7.97144e-10	9.09846	Hapmap58015-rs29026448	rs29026448	1	88801264
iflc	1359	1.34229	0.22478	5.97157	2.54958e-09	8.59353	BTB-01195902	rs42352716	1	89059581
iflc	1360	-1.44414	0.221387	-6.52315	7.72449e-11	10.1121	BTA-108728-no-rs	rs41570902	1	89091419
iflc	1382	1.81685	0.336317	5.40219	6.95766e-08	7.15754	ARS-BFGL-NGS-3794	ss86315157	1	90311323
iflc	1390	-1.59041	0.285998	-5.56091	2.85506e-08	7.54439	Hapmap60827-rs29019866	rs29019866	1	90759099
iflc	1510	1.59838	0.302302	5.28736	1.30578e-07	6.88413	Hapmap57255-rs29022894	rs29022894	1	99438575
iflc	1631	-1.51072	0.295844	-5.10648	3.43173e-07	6.46449	BTB-00048482	rs43260137	1	106735559
iflc	1632	1.46465	0.294787	4.9685	7.02312e-07	6.15347	Hapmap47310-BTA-46212	rs41578721	1	106768984
iflc	1987	1.25617	0.227659	5.51777	3.64584e-08	7.4382	ARS-BFGL-NGS-80200	ss86311047	1	129680892
iflc	2075	1.11754	0.229548	4.86844	1.16732e-06	5.93281	BFGL-NGS-119029	ss86337861	1	134692148
iflc	2124	1.6114	0.319462	5.04411	4.75421e-07	6.32292	BFGL-NGS-112400	ss86336105	1	137426143
iflc	2127	-1.14516	0.222496	-5.14688	2.773e-07	6.55705	BFGL-NGS-116855	ss86338048	1	137526694
iflc	2134	-1.36268	0.238234	-5.71992	1.14192e-08	7.94237	ARS-BFGL-NGS-60119	ss86289725	1	138243679
iflc	2136	1.54543	0.252014	6.13232	9.48098e-10	9.02315	ARS-BFGL-BAC-5529	ss105285844	1	138362306
iflc	2154	1.15421	0.237269	4.86456	1.19028e-06	5.92435	BTB-01305420	rs42428138	1	139136407
iflc	2161	-1.39315	0.287134	-4.85192	1.26831e-06	5.89677	Hapmap49908-BTA-20502	rs41622712	1	139473241
iflc	2166	-1.58422	0.299107	-5.2965	1.24255e-07	6.90569	BTA-100315-no-rs	rs41610520	1	139787079
iflc	2167	-1.5837	0.299316	-5.29106	1.2798e-07	6.89286	BFGL-NGS-110299	ss86340491	1	139824926
iflc	2170	-1.25211	0.254163	-4.92641	8.7069e-07	6.06014	ARS-BFGL-NGS-82122	ss86312306	1	140000659
iflc	2180	-1.35979	0.238511	-5.70116	1.27389e-08	7.89487	ARS-BFGL-NGS-14502	ss86316558	1	140685557
iflc	2181	1.81884	0.233144	7.80136	7.72078e-15	14.1123	ARS-BFGL-NGS-104662	ss86335237	1	140726958
iflc	2184	-1.34899	0.225693	-5.9771	2.46529e-09	8.60813	ARS-BFGL-NGS-31585	ss86283471	1	140956576
iflc	2242	-1.19031	0.239194	-4.97634	6.74652e-07	6.17092	BTA-55340-no-rs	rs41586699	1	144598855
iflc	2248	-1.17553	0.22686	-5.18174	2.3043e-07	6.63746	ARS-BFGL-NGS-40393	ss86291561	1	144797574
iflc	2302	-1.51331	0.230656	-6.5609	6.01668e-11	10.2206	Hapmap47854-BTA-119090	rs41623028	1	147550991
iflc	2303	1.24169	0.241951	5.13199	3.00012e-07	6.52286	ARS-BFGL-NGS-26772	ss86338780	1	147582980
iflc	2306	1.16386	0.229499	5.07131	4.12604e-07	6.38447	ARS-BFGL-NGS-30170	ss86324926	1	147698384
iflc	2321	1.12798	0.221039	5.10308	3.49348e-07	6.45674	ARS-BFGL-NGS-91705	ss86322824	1	148351770
iflc	2385	1.20506	0.23948	5.03199	5.06292e-07	6.2956	Hapmap53066-rs29026782	rs29026782	1	152345820
iflc	2386	-1.68268	0.326592	-5.15224	2.69538e-07	6.56938	Hapmap41028-BTA-58260	rs41646716	1	152377163
iflc	2389	1.44416	0.223777	6.45357	1.21997e-10	9.91365	BFGL-NGS-110293	ss86338760	1	152509935
iflh	773	1.13822	0.218883	5.20013	2.08894e-07	6.68007	BTB-01164946	rs42326004	1	50680039
iflh	824	1.2743	0.251676	5.06326	4.3031e-07	6.36622	ARS-BFGL-NGS-107096	ss86279792	1	53753590
iflh	899	1.07621	0.220455	4.88177	1.09152e-06	5.96197	BTA-31615-no-rs	rs41582534	1	59337004
iflh	1077	1.18297	0.228544	5.17611	2.37439e-07	6.62445	ARS-BFGL-NGS-72247	ss86302873	1	68579776
iflh	1091	-1.74864	0.327807	-5.33436	1.01073e-07	6.99537	BTA-104027-no-rs	rs41610147	1	69359979
iflh	1121	1.58885	0.255102	6.22829	5.19118e-10	9.28473	Hapmap40324-BTA-34602	rs41579094	1	71602911
iflh	1160	1.25256	0.253299	4.94499	7.92062e-07	6.10124	UA-IFASA-4774	ss117963506	1	74325400
iflh	1187	-1.30689	0.206515	-6.32831	2.74558e-10	9.56137	ARS-BFGL-NGS-34347	ss86339066	1	76994474
iflh	1189	1.20093	0.208794	5.75175	9.47834e-09	8.02327	BTA-36624-no-rs	rs41582638	1	77248361
iflh	1193	1.17753	0.205683	5.72497	1.10871e-08	7.95518	Hapmap42923-BTA-36604	rs41630307	1	77485396
iflh	1196	1.32287	0.209267	6.32145	2.86906e-10	9.54226	Hapmap58919-rs29009958	rs29009958	1	78034231
iflh	1209	-1.04276	0.204005	-5.11144	3.34324e-07	6.47583	BTB-00034692	rs43252051	1	79109155
iflh	1244	1.24051	0.216289	5.73543	1.04296e-08	7.98173	UA-IFASA-6360	ss117963531	1	81118415
iflh	1270	-1.43412	0.202949	-7.06641	1.86077e-12	11.7303	ARS-BFGL-NGS-50379	ss86280665	1	82292403
iflh	1272	-1.21667	0.20544	-5.92226	3.43649e-09	8.46388	BTB-01187109	rs42344261	1	82436081
iflh	1274	-1.15251	0.21589	-5.33841	9.88538e-08	7.00501	BTB-00035766	rs43250826	1	82510970
iflh	1275	-1.18603	0.213182	-5.56346	2.81395e-08	7.55068	Hapmap42233-BTA-49670	rs41579176	1	82559884
iflh	1277	1.36524	0.20708	6.59281	4.86569e-11	10.3129	Hapmap30916-BTA-91383	rs41604955	1	82702231
iflh	1278	1.52287	0.243751	6.24765	4.59259e-10	9.33794	BFGL-NGS-111849	ss86340333	1	82725824
iflh	1282	-1.13559	0.229868	-4.94018	8.11704e-07	6.0906	ARS-BFGL-NGS-68869	ss86298985	1	83006326
iflh	1292	-1.31187	0.231042	-5.67806	1.45689e-08	7.83657	BTB-01764839	rs42873457	1	83672872
iflh	1295	1.66463	0.28677	5.80476	6.93487e-09	8.15896	Hapmap40527-BTA-38457	rs41635181	1	84111692
iflh	1296	-1.48365	0.260182	-5.70235	1.26508e-08	7.89788	Hapmap52416-rs29016842	rs29016842	1	84175752
iflh	1297	1.50643	0.276258	5.45298	5.24576e-08	7.28019	BTB-01915967	rs43025863	1	84227252
iflh	1298	1.52046	0.277494	5.47925	4.52839e-08	7.34406	Hapmap57391-rs29026905	rs29026905	1	84269107
iflh	1299	1.41911	0.257773	5.50527	3.91217e-08	7.40758	ARS-BFGL-NGS-104692	ss86335367	1	84321230
iflh	1301	-1.66227	0.239218	-6.94877	4.26969e-12	11.3696	BTB-01702174	rs42820814	1	84424501
iflh	1302	1.62541	0.243587	6.67281	2.84573e-11	10.5458	BTB-01702150	rs42820790	1	84446080
iflh	1303	-1.80027	0.277285	-6.49249	9.45295e-11	10.0244	BTB-01431374	rs42548511	1	84580772
iflh	1305	-1.65552	0.244535	-6.77007	1.47033e-11	10.8326	Hapmap47779-BTA-92798	rs41662251	1	84705191
iflh	1306	1.44754	0.283392	5.10791	3.406e-07	6.46776	Hapmap38311-BTA-39536	rs41581435	1	84790848
iflh	1307	-1.56463	0.241926	-6.46739	1.11449e-10	9.95292	Hapmap44071-BTA-39540	ss117966446	1	84850448
iflh	1308	-1.62318	0.294585	-5.51006	3.80803e-08	7.4193	BFGL-NGS-118640	ss86340798	1	84944278
iflh	1339	1.31285	0.211648	6.20299	6.08984e-10	9.21539	Hapmap49096-BTA-25573	rs41575337	1	87725213
iflh	1340	1.19108	0.208546	5.71135	1.20046e-08	7.92065	BTA-13139-rs29018103	rs29018103	1	87774971
iflh	1355	1.18052	0.207231	5.69664	1.30787e-08	7.88344	BTA-40510-no-rs	rs41635702	1	88638760
iflh	1359	1.3342	0.210411	6.34092	2.53187e-10	9.59656	BTB-01195902	rs42352716	1	89059581
iflh	1360	-1.22609	0.207872	-5.89829	3.96991e-09	8.40122	BTA-108728-no-rs	rs41570902	1	89091419
iflh	1364	-1.51428	0.210168	-7.20509	6.87311e-13	12.1628	ARS-BFGL-NGS-94042	ss86324322	1	89325400
iflh	1371	1.31183	0.230126	5.70049	1.27891e-08	7.89316	UA-IFASA-7467	ss117963546	1	89755328
iflh	1372	1.24234	0.222265	5.58945	2.42632e-08	7.61505	BTA-88734-no-rs	rs41658553	1	89784824
iflh	1378	1.2668	0.208137	6.08638	1.26104e-09	8.89927	ARS-BFGL-NGS-25311	ss86337783	1	90121176
iflh	1384	1.38686	0.232249	5.97144	2.5517e-09	8.59317	Hapmap41534-BTA-41482	rs41641190	1	90377648
iflh	2097	-1.04067	0.213463	-4.87518	1.12838e-06	5.94754	BFGL-NGS-113807	ss86336214	1	136029972
nrrc	53	0.961714	0.192853	4.98677	6.39437e-07	6.1942	BTB-02081949	rs43180934	1	3079342
nrrc	54	-0.969464	0.192841	-5.02727	5.18817e-07	6.28499	BTB-00001074	rs43211381	1	3116101
nrrc	62	1.10314	0.189204	5.83043	5.95543e-09	8.22509	ARS-BFGL-NGS-36096	ss86318526	1	3433611
nrrc	88	-0.91779	0.187055	-4.90652	9.63135e-07	6.01631	BTB-01160026	rs42318929	1	4933748
nrrc	105	0.999777	0.19484	5.13127	3.01151e-07	6.52122	BFGL-NGS-115182	ss86336741	1	5649323
nrrc	134	-0.977982	0.186383	-5.24716	1.62291e-07	6.78971	BFGL-NGS-114174	ss86339941	1	7344117
nrrc	141	-0.96882	0.192743	-5.02649	5.20931e-07	6.28322	Hapmap41255-BTA-40460	rs41635667	1	7706031
nrrc	450	1.94374	0.354728	5.47952	4.52157e-08	7.34471	BTA-18114-no-rs	rs41624026	1	30543596
nrrc	564	-1.19646	0.235909	-5.0717	4.11756e-07	6.38536	ARS-BFGL-NGS-12168	ss86323797	1	37321005
nrrc	565	-1.198	0.239253	-5.00725	5.75406e-07	6.24003	ARS-BFGL-BAC-14429	ss105240497	1	37355979
nrrc	1186	-1.95921	0.379463	-5.16311	2.54431e-07	6.59443	Hapmap50334-BTA-36619	rs41603203	1	76938175
nrrc	1191	1.20924	0.233681	5.17475	2.39174e-07	6.62129	ARS-BFGL-NGS-4661	ss86318501	1	77322075
nrrc	1226	-0.985947	0.198101	-4.97699	6.7239e-07	6.17238	BTA-37567-no-rs	rs41634520	1	80103951
nrrc	1301	-1.06807	0.214743	-4.97371	6.83799e-07	6.16507	BTB-01702174	rs42820814	1	84424501
nrrc	1317	1.09216	0.216655	5.04101	4.83129e-07	6.31594	BTB-00037084	rs43247039	1	86029442
nrrc	1320	1.00987	0.198654	5.08356	3.86996e-07	6.41229	Hapmap43254-BTA-38489	rs41578817	1	86421573
nrrc	1337	-1.0908	0.210359	-5.18542	2.25956e-07	6.64598	BTB-00038588	rs43249325	1	87615299
nrrc	1346	0.999944	0.195297	5.12012	3.19396e-07	6.49567	Hapmap47477-BTA-103865	rs41609768	1	88050696
nrrc	1352	-1.19211	0.23156	-5.14817	2.75412e-07	6.56002	BTB-00039314	rs43248805	1	88358715
nrrc	1356	1.49092	0.230134	6.47849	1.03632e-10	9.9845	BTA-40495-no-rs	rs41635687	1	88698235
nrrc	1880	1.03676	0.194524	5.32973	1.03665e-07	6.98437	BTB-01382680	rs42502557	1	122973343
nrrc	1895	-1.49487	0.212814	-7.0243	2.50866e-12	11.6006	ARS-BFGL-NGS-91292	ss86321119	1	123713681
nrrc	1908	-1.00622	0.192457	-5.22828	1.79642e-07	6.74559	BTB-00056059	rs43266963	1	124785274
nrrc	1909	0.95549	0.192595	4.96114	7.29316e-07	6.13708	Hapmap50245-BTA-117044	rs41618401	1	124848249
nrrc	1932	1.55358	0.305983	5.07734	3.99798e-07	6.39816	Hapmap48368-BTA-50297	rs41639303	1	126846004
nrrc	2014	1.76767	0.345317	5.11898	3.21323e-07	6.49306	BTA-53036-no-rs	rs41585319	1	131393055
nrrc	2023	1.51878	0.301226	5.042	4.80663e-07	6.31816	BTB-00059171	rs43268344	1	131772899
nrrc	2050	1.08529	0.202346	5.36354	8.6122e-08	7.06489	ARS-BFGL-NGS-30324	ss86291187	1	133090678
nrrc	2052	-1.0926	0.201816	-5.41384	6.52271e-08	7.18557	ARS-BFGL-NGS-4200	ss86295521	1	133141325
nrrc	2091	1.86344	0.335017	5.56223	2.83383e-08	7.54763	Hapmap38056-BTA-122829	rs41575090	1	135635073
nrrc	2132	-1.00687	0.187903	-5.35846	8.85609e-08	7.05276	Hapmap55182-rs29024603	rs29024603	1	138142367
nrrc	2169	1.42947	0.291624	4.90176	9.86672e-07	6.00583	ARS-BFGL-NGS-4637	ss86321905	1	139979761
nrrc	2183	-1.93881	0.314818	-6.15851	8.05082e-10	9.09416	ARS-BFGL-NGS-52663	ss86282286	1	140870490
nrrc	2186	1.13648	0.196248	5.79104	7.52074e-09	8.12374	BFGL-NGS-111417	ss86340796	1	141205936
nrrc	2282	-1.3627	0.225432	-6.04484	1.62921e-09	8.78802	ARS-BFGL-NGS-103649	ss86330331	1	146677989
nrrc	2283	-0.99425	0.204973	-4.85064	1.27646e-06	5.89399	ARS-BFGL-NGS-76347	ss86306327	1	146704618
nrrc	2347	-1.82078	0.261155	-6.97203	3.62679e-12	11.4405	Hapmap47663-BTA-57297	rs41643681	1	150008106
nrrc	2349	-1.36555	0.253279	-5.39149	7.3823e-08	7.13181	ARS-BFGL-NGS-69011	ss86299501	1	150168301
nrrc	2354	2.22527	0.332983	6.68283	2.65963e-11	10.5752	ARS-BFGL-NGS-12786	ss86304275	1	150397345
nrrc	2362	-1.15398	0.235581	-4.89844	1.00336e-06	5.99854	ARS-BFGL-NGS-5854	ss86297809	1	150924038
nrrc	2385	1.46678	0.200227	7.32559	2.85069e-13	12.5451	Hapmap53066-rs29026782	rs29026782	1	152345820
nrrh	1187	-1.04979	0.197048	-5.32759	1.04887e-07	6.97928	ARS-BFGL-NGS-34347	ss86339066	1	76994474
nrrh	1189	1.05978	0.199033	5.32464	1.06586e-07	6.9723	BTA-36624-no-rs	rs41582638	1	77248361
nrrh	1250	-1.25286	0.248391	-5.0439	4.75923e-07	6.32246	BFGL-NGS-112626	ss86339204	1	81458625
nrrh	1251	-1.25286	0.248391	-5.0439	4.75923e-07	6.32246	Hapmap41856-BTA-39501	rs41639724	1	81486839
nrrh	1252	-1.25286	0.248391	-5.0439	4.75923e-07	6.32246	Hapmap53238-rs29021199	rs29021199	1	81516088
nrrh	1254	1.25231	0.248542	5.03863	4.89148e-07	6.31056	ARS-BFGL-NGS-17054	ss86307360	1	81561737
nrrh	1255	1.25707	0.248275	5.06322	4.304e-07	6.36613	BTA-39510-no-rs	rs41608610	1	81589478
nrrh	1270	-1.0121	0.19385	-5.22105	1.86759e-07	6.72872	ARS-BFGL-NGS-50379	ss86280665	1	82292403
nrrh	1277	1.15213	0.197551	5.83206	5.89776e-09	8.22931	Hapmap30916-BTA-91383	rs41604955	1	82702231
nrrh	1278	1.47285	0.232333	6.33939	2.55691e-10	9.59228	BFGL-NGS-111849	ss86340333	1	82725824
nrrh	1297	1.51441	0.26319	5.75406	9.35067e-09	8.02916	BTB-01915967	rs43025863	1	84227252
nrrh	1298	1.47062	0.264412	5.56185	2.83988e-08	7.5467	Hapmap57391-rs29026905	rs29026905	1	84269107
nrrh	1299	1.23914	0.245796	5.04134	4.82314e-07	6.31667	ARS-BFGL-NGS-104692	ss86335367	1	84321230
nrrh	1301	-1.39452	0.228269	-6.10911	1.09533e-09	8.96046	BTB-01702174	rs42820814	1	84424501
nrrh	1302	1.47678	0.232228	6.35918	2.25112e-10	9.6476	BTB-01702150	rs42820790	1	84446080
nrrh	1303	-1.63489	0.264458	-6.18204	6.94714e-10	9.15819	BTB-01431374	rs42548511	1	84580772
nrrh	1305	-1.35091	0.233436	-5.78707	7.69919e-09	8.11355	Hapmap47779-BTA-92798	rs41662251	1	84705191
nrrh	1307	-1.36158	0.230805	-5.89927	3.94679e-09	8.40376	Hapmap44071-BTA-39540	ss117966446	1	84850448
nrrh	1320	1.07421	0.211628	5.07594	4.02747e-07	6.39497	Hapmap43254-BTA-38489	rs41578817	1	86421573
nrrh	1337	-1.14897	0.22344	-5.14219	2.84273e-07	6.54626	BTB-00038588	rs43249325	1	87615299
nrrh	1339	1.0829	0.201912	5.36323	8.62681e-08	7.06415	Hapmap49096-BTA-25573	rs41575337	1	87725213
nrrh	1359	0.998824	0.200832	4.97343	6.84789e-07	6.16444	BTB-01195902	rs42352716	1	89059581
nrrh	1360	-1.15773	0.198107	-5.84396	5.49457e-09	8.26007	BTA-108728-no-rs	rs41570902	1	89091419
nrrh	1382	1.82559	0.298729	6.11119	1.08125e-09	8.96607	ARS-BFGL-NGS-3794	ss86315157	1	90311323
nrrh	1451	-1.54377	0.308921	-4.9973	6.05717e-07	6.21773	ARS-BFGL-BAC-36902	ss105265421	1	95684940
nrrh	2097	-1.07749	0.203349	-5.29872	1.22762e-07	6.91094	BFGL-NGS-113807	ss86336214	1	136029972
nrrh	2363	-1.02474	0.19737	-5.19197	2.18194e-07	6.66116	ARS-BFGL-NGS-41125	ss86314011	1	150974434
nrrh	2365	-1.12287	0.196607	-5.71124	1.20125e-08	7.92037	ARS-BFGL-NGS-70523	ss86301285	1	151125563
nrrh	2366	-1.12433	0.196431	-5.72379	1.11641e-08	7.95218	ARS-BFGL-NGS-57499	ss86287700	1	151146817
nrrh	2396	-0.976377	0.196114	-4.97862	6.66794e-07	6.17601	ARS-BFGL-NGS-22321	ss86289999	1	152831377
aisc	15	-1.73362	0.25534	-6.78946	1.28765e-11	10.8902	Hapmap55208-ss46526613	rs41257069	2	994302
aisc	16	-1.34878	0.235335	-5.73132	1.06834e-08	7.97129	BFGL-NGS-117794	ss86339776	2	1039834
aisc	233	1.88876	0.338958	5.57225	2.67655e-08	7.57242	BTB-01600567	rs42721226	2	15510901
aisc	365	1.07638	0.22184	4.85206	1.26742e-06	5.89708	BTB-01543251	rs42659225	2	23287010
aisc	595	-2.67346	0.484864	-5.51383	3.72773e-08	7.42856	ARS-BFGL-NGS-64022	ss86294529	2	34594243
aisc	692	1.77746	0.303875	5.84931	5.32217e-09	8.27391	BTA-47440-no-rs	rs41573024	2	41853231
aisc	693	-1.78121	0.303928	-5.86063	4.9746e-09	8.30324	Hapmap50154-BTA-91586	rs41612801	2	41874101
aisc	831	1.94887	0.376993	5.16951	2.45925e-07	6.6092	BTB-01412384	rs42532809	2	53452826
aisc	945	-2.03026	0.392851	-5.16802	2.4789e-07	6.60574	BTB-01902301	rs43009207	2	59461527
aisc	1008	-1.37224	0.249404	-5.50208	3.98318e-08	7.39977	ARS-BFGL-NGS-91754	ss86321904	2	64399273
aisc	1445	1.28622	0.235053	5.47204	4.71522e-08	7.3265	ARS-BFGL-NGS-102802	ss86334264	2	102825867
aisc	1672	2.09011	0.379972	5.50069	4.0143e-08	7.39639	Hapmap40162-BTA-106384	rs41612906	2	116722938
aisc	1803	1.36626	0.276113	4.94819	7.79208e-07	6.10835	ARS-BFGL-BAC-27911	ss105255458	2	125497767
aisc	1811	1.55785	0.300734	5.18016	2.32381e-07	6.6338	Hapmap42570-BTA-49617	rs41579163	2	125853355
aisc	1965	-1.98089	0.388042	-5.10483	3.46146e-07	6.46074	ARS-BFGL-NGS-73961	ss86304298	2	134422281
aish	1106	-1.08996	0.220098	-4.95216	7.63582e-07	6.11714	BFGL-NGS-118417	ss86339016	2	70665916
aish	1784	1.16896	0.234949	4.97538	6.77983e-07	6.16878	ARS-BFGL-NGS-15468	ss86293987	2	123990664
aish	1882	1.2768	0.254823	5.01054	5.65729e-07	6.24739	ARS-BFGL-NGS-36151	ss86313580	2	129927678
fti	15	-1.38846	0.207617	-6.6876	2.57532e-11	10.5892	Hapmap55208-ss46526613	rs41257069	2	994302
fti	16	-0.978094	0.19084	-5.1252	3.10949e-07	6.50731	BFGL-NGS-117794	ss86339776	2	1039834
fti	71	1.20432	0.246385	4.88796	1.05795e-06	5.97554	Hapmap53000-ss46526222	rs41255361	2	4565625
fti	151	1.66548	0.29822	5.58474	2.4926e-08	7.60335	Hapmap55212-rs29013415	rs29013415	2	9245063
fti	233	1.98198	0.274814	7.21208	6.53371e-13	12.1848	BTB-01600567	rs42721226	2	15510901
fti	595	-2.07725	0.396047	-5.24496	1.6423e-07	6.78455	ARS-BFGL-NGS-64022	ss86294529	2	34594243
fti	692	1.88291	0.247161	7.61815	3.17799e-14	13.4978	BTA-47440-no-rs	rs41573024	2	41853231
fti	693	-1.88879	0.247197	-7.64083	2.672e-14	13.5732	Hapmap50154-BTA-91586	rs41612801	2	41874101
fti	792	-1.70215	0.340621	-4.9972	6.06032e-07	6.2175	BTA-47612-no-rs	rs41637138	2	51162276
fti	793	-1.70215	0.340621	-4.9972	6.06032e-07	6.2175	BTB-00098202	rs43309692	2	51200785
fti	821	-1.83765	0.327573	-5.60989	2.1584e-08	7.66587	Hapmap38282-BTA-108693	rs41569002	2	53016506
fti	945	-2.2475	0.319849	-7.02675	2.46553e-12	11.6081	BTB-01902301	rs43009207	2	59461527
fti	1296	1.19893	0.245625	4.88114	1.09498e-06	5.96059	Hapmap38073-BTA-48398	rs41601111	2	85756053
fti	1445	1.08191	0.190407	5.68209	1.4232e-08	7.84673	ARS-BFGL-NGS-102802	ss86334264	2	102825867
fti	1566	-1.07332	0.218683	-4.90811	9.55435e-07	6.0198	BTB-01169774	rs42325541	2	110668292
fti	1672	1.69132	0.310346	5.44979	5.34015e-08	7.27245	Hapmap40162-BTA-106384	rs41612906	2	116722938
fti	1801	1.24571	0.230448	5.4056	6.82763e-08	7.16573	BFGL-NGS-113668	ss86337589	2	125379224
fti	1803	1.37419	0.224122	6.13144	9.53314e-10	9.02076	ARS-BFGL-BAC-27911	ss105255458	2	125497767
fti	1821	1.15395	0.226981	5.08391	3.86301e-07	6.41307	ARS-BFGL-NGS-60545	ss86291273	2	126372006
fti	1837	1.1738	0.223206	5.25882	1.52399e-07	6.81702	ARS-BFGL-NGS-75279	ss86305344	2	127553417
fti	1842	-1.11927	0.203199	-5.50825	3.84711e-08	7.41487	ARS-BFGL-NGS-68798	ss86298710	2	127834529
fti	1850	-0.977944	0.191889	-5.0964	3.61809e-07	6.44152	BTA-49705-no-rs	rs41636988	2	128326425
fti	1910	1.28454	0.24442	5.25546	1.55187e-07	6.80914	BFGL-NGS-110186	ss86338111	2	131461020
fti	1965	-2.01085	0.3146	-6.39177	1.82374e-10	9.73904	ARS-BFGL-NGS-73961	ss86304298	2	134422281
fti	1978	1.10443	0.191899	5.75527	9.28441e-09	8.03225	BFGL-NGS-110388	ss86341431	2	134922862
fti	1987	1.10214	0.203303	5.42117	6.26272e-08	7.20324	ARS-BFGL-NGS-17276	ss86309726	2	135268418
fti	1988	0.984538	0.200385	4.91323	9.30938e-07	6.03108	ARS-BFGL-NGS-63264	ss86293652	2	135290197
fti	2007	1.01112	0.183022	5.52458	3.50819e-08	7.45492	ARS-BFGL-NGS-65879	ss86296590	2	135903459
fti	2020	1.2483	0.223365	5.58861	2.43805e-08	7.61296	BTB-00117283	rs43326106	2	136461239
icf	113	1.11782	0.223424	5.00313	5.87766e-07	6.2308	Hapmap52728-rs29018577	rs29018577	2	7086105
icf	260	2.81538	0.552027	5.10008	3.54903e-07	6.44989	BTB-01290659	rs42421753	2	17379799
icf	404	-1.25829	0.234015	-5.37696	7.99842e-08	7.097	Hapmap51238-BTA-46810	rs41580958	2	25401161
icf	406	-1.26268	0.235138	-5.36995	8.31338e-08	7.08022	Hapmap43586-BTA-46818	rs41580963	2	25609914
icf	415	-1.5703	0.248514	-6.31876	2.9189e-10	9.53478	BTB-00088008	rs43296401	2	26191728
icf	619	-2.75993	0.510135	-5.4102	6.65598e-08	7.17679	Hapmap25251-BTA-133896	ss117966565	2	36252633
icf	683	-1.82151	0.361538	-5.03823	4.90164e-07	6.30966	BTB-01341517	rs42466998	2	41428478
icf	692	1.56609	0.293985	5.32711	1.0516e-07	6.97815	BTA-47440-no-rs	rs41573024	2	41853231
icf	693	-1.56714	0.294039	-5.3297	1.0368e-07	6.9843	Hapmap50154-BTA-91586	rs41612801	2	41874101
icf	821	-2.26374	0.388159	-5.83199	5.90028e-09	8.22913	Hapmap38282-BTA-108693	rs41569002	2	53016506
icf	945	-2.10812	0.379432	-5.55599	2.93611e-08	7.53223	BTB-01902301	rs43009207	2	59461527
icf	1153	-1.18255	0.231759	-5.1025	3.50418e-07	6.45541	ARS-BFGL-NGS-106442	ss86290645	2	74010325
icf	1410	1.07373	0.218542	4.91315	9.31317e-07	6.0309	UA-IFASA-5660	ss117963607	2	97861814
icf	1455	-1.24587	0.22796	-5.4653	4.89663e-08	7.3101	UA-IFASA-6155	ss117964945	2	103916046
icf	1566	-1.3139	0.260286	-5.04791	4.66113e-07	6.33151	BTB-01169774	rs42325541	2	110668292
icf	1812	-1.29818	0.246599	-5.26434	1.47924e-07	6.82996	Hapmap38132-BTA-09265	rs29025431	2	125962886
icf	1821	1.59308	0.271348	5.87098	4.67608e-09	8.33012	ARS-BFGL-NGS-60545	ss86291273	2	126372006
icf	1850	-1.21299	0.228679	-5.30433	1.1907e-07	6.9242	BTA-49705-no-rs	rs41636988	2	128326425
icf	1971	-1.30653	0.250061	-5.22485	1.82991e-07	6.73757	ARS-BFGL-NGS-10134	ss86312723	2	134632287
icf	1978	1.14878	0.228621	5.02482	5.25438e-07	6.27948	BFGL-NGS-110388	ss86341431	2	134922862
icf	1987	1.60309	0.242025	6.62365	3.95958e-11	10.4024	ARS-BFGL-NGS-17276	ss86309726	2	135268418
icf	1988	1.53709	0.238505	6.44469	1.29282e-10	9.88846	ARS-BFGL-NGS-63264	ss86293652	2	135290197
icf	1990	-1.31221	0.242214	-5.41756	6.38935e-08	7.19454	ARS-BFGL-NGS-102755	ss86333466	2	135347580
icf	1999	-1.17115	0.2246	-5.21438	1.93554e-07	6.7132	BFGL-NGS-114321	ss86336471	2	135615229
icf	2003	-1.08379	0.218634	-4.9571	7.44542e-07	6.12811	ARS-BFGL-NGS-5444	ss86307880	2	135751326
icf	2007	1.28838	0.21763	5.92005	3.48273e-09	8.45808	ARS-BFGL-NGS-65879	ss86296590	2	135903459
icf	2008	1.41041	0.248773	5.66947	1.53127e-08	7.81495	ARS-BFGL-NGS-2645	ss86278071	2	135926465
icf	2020	1.94753	0.265223	7.34299	2.50754e-13	12.6008	BTB-00117283	rs43326106	2	136461239
icf	2023	1.14529	0.231997	4.93666	8.26416e-07	6.0828	BFGL-NGS-117203	ss86338560	2	136697236
iflc	15	-1.74555	0.250159	-6.97776	3.48352e-12	11.458	Hapmap55208-ss46526613	rs41257069	2	994302
iflc	16	-1.32601	0.230512	-5.75246	9.43894e-09	8.02508	BFGL-NGS-117794	ss86339776	2	1039834
iflc	71	1.63629	0.297363	5.50267	3.96993e-08	7.40122	Hapmap53000-ss46526222	rs41255361	2	4565625
iflc	151	1.96201	0.35998	5.45033	5.32401e-08	7.27376	Hapmap55212-rs29013415	rs29013415	2	9245063
iflc	233	2.1177	0.331507	6.3881	1.86756e-10	9.72873	BTB-01600567	rs42721226	2	15510901
iflc	491	1.76373	0.337829	5.22078	1.87029e-07	6.72809	BTB-01978664	rs43084543	2	29509798
iflc	492	1.70526	0.331772	5.13986	2.87799e-07	6.54091	Hapmap61002-rs29016992	rs29016992	2	29529923
iflc	595	-2.64663	0.475767	-5.56287	2.82345e-08	7.54922	ARS-BFGL-NGS-64022	ss86294529	2	34594243
iflc	692	2.21005	0.297584	7.42664	1.34835e-13	12.8702	BTA-47440-no-rs	rs41573024	2	41853231
iflc	693	-2.2107	0.29764	-7.42743	1.34047e-13	12.8727	Hapmap50154-BTA-91586	rs41612801	2	41874101
iflc	792	-2.0239	0.409775	-4.93905	8.16398e-07	6.0881	BTA-47612-no-rs	rs41637138	2	51162276
iflc	793	-2.0239	0.409775	-4.93905	8.16398e-07	6.0881	BTB-00098202	rs43309692	2	51200785
iflc	945	-2.64773	0.385181	-6.87399	7.18984e-12	11.1433	BTB-01902301	rs43009207	2	59461527
iflc	1445	1.13644	0.229972	4.94165	8.05676e-07	6.09384	ARS-BFGL-NGS-102802	ss86334264	2	102825867
iflc	1566	-1.35301	0.263795	-5.12902	3.04751e-07	6.51605	BTB-01169774	rs42325541	2	110668292
iflc	1672	1.88901	0.372538	5.07065	4.14022e-07	6.38298	Hapmap40162-BTA-106384	rs41612906	2	116722938
iflc	1801	1.59135	0.27782	5.72799	1.08935e-08	7.96283	BFGL-NGS-113668	ss86337589	2	125379224
iflc	1803	1.70203	0.270239	6.29824	3.32835e-10	9.47777	ARS-BFGL-BAC-27911	ss105255458	2	125497767
iflc	1842	-1.2493	0.245021	-5.09875	3.5739e-07	6.44686	ARS-BFGL-NGS-68798	ss86298710	2	127834529
iflc	1850	-1.17667	0.231483	-5.08318	3.87769e-07	6.41143	BTA-49705-no-rs	rs41636988	2	128326425
iflc	1910	1.46331	0.294375	4.9709	6.93719e-07	6.15882	BFGL-NGS-110186	ss86338111	2	131461020
iflc	1965	-2.44468	0.38022	-6.42965	1.42602e-10	9.84588	ARS-BFGL-NGS-73961	ss86304298	2	134422281
iflc	1978	1.22357	0.231641	5.28218	1.34299e-07	6.87193	BFGL-NGS-110388	ss86341431	2	134922862
iflh	1104	1.06958	0.210614	5.07839	3.97612e-07	6.40054	Hapmap49404-BTA-100549	rs41610923	2	70559853
iflh	1106	-1.09214	0.212437	-5.14101	2.86052e-07	6.54355	BFGL-NGS-118417	ss86339016	2	70665916
iflh	1268	1.42825	0.274239	5.20805	2.00231e-07	6.69847	ARS-BFGL-NGS-94696	ss86324755	2	80970515
iflh	1269	1.40904	0.271822	5.18369	2.28055e-07	6.64196	Hapmap50978-BTA-48134	rs41639449	2	81053048
iflh	1882	1.26661	0.245534	5.15859	2.60608e-07	6.58401	ARS-BFGL-NGS-36151	ss86313580	2	129927678
nrrc	15	-1.34623	0.209833	-6.41572	1.56124e-10	9.80653	Hapmap55208-ss46526613	rs41257069	2	994302
nrrc	16	-1.08081	0.193374	-5.58922	2.42956e-08	7.61447	BFGL-NGS-117794	ss86339776	2	1039834
nrrc	595	-1.9814	0.399055	-4.96523	7.14186e-07	6.14619	ARS-BFGL-NGS-64022	ss86294529	2	34594243
nrrc	737	1.15587	0.229088	5.04553	4.71918e-07	6.32613	ARS-BFGL-NGS-67924	ss86298380	2	45643391
nrrc	831	1.60264	0.309493	5.17828	2.34724e-07	6.62944	BTB-01412384	rs42532809	2	53452826
nrrc	843	-1.0379	0.21381	-4.85431	1.25317e-06	5.90199	BTB-01390865	rs42509675	2	53931759
nrrc	1008	-1.26273	0.204341	-6.17952	7.05775e-10	9.15133	ARS-BFGL-NGS-91754	ss86321904	2	64399273
nrrc	1411	-1.66931	0.319388	-5.22659	1.81285e-07	6.74164	BFGL-NGS-113475	ss86336156	2	97929853
nrrc	1707	-1.2994	0.254882	-5.09805	3.58708e-07	6.44526	BTA-49501-no-rs	rs41578230	2	119450394
nrrc	1784	1.04124	0.203002	5.12921	3.04446e-07	6.51649	ARS-BFGL-NGS-15468	ss86293987	2	123990664
nrrh	4	1.24738	0.205736	6.06301	1.45676e-09	8.83661	Hapmap32829-BTA-147228	ss117966782	2	263273
nrrh	17	-1.08104	0.218352	-4.9509	7.68484e-07	6.11437	UA-IFASA-5944	ss117963613	2	1066919
nrrh	138	1.93526	0.378681	5.11053	3.35937e-07	6.47374	BTB-01435557	rs43773490	2	8361295
nrrh	737	1.21197	0.242996	4.98761	6.36678e-07	6.19608	ARS-BFGL-NGS-67924	ss86298380	2	45643391
nrrh	744	1.76851	0.359032	4.92577	8.73497e-07	6.05874	Hapmap41882-BTA-47592	rs41636227	2	46528687
nrrh	747	0.998648	0.202092	4.94155	8.06061e-07	6.09363	Hapmap44600-BTA-47582	rs41636217	2	46838331
nrrh	765	-1.08105	0.207832	-5.20156	2.07306e-07	6.68339	Hapmap47966-BTA-47563	rs41582933	2	48925280
nrrh	768	-1.95691	0.380885	-5.1378	2.90947e-07	6.53619	Hapmap35440-SCAFFOLD43266_711	ss117966865	2	49767251
nrrh	787	1.95657	0.379759	5.15214	2.69685e-07	6.56914	BTB-00097683	rs43311975	2	50902073
nrrh	789	0.97544	0.201112	4.85023	1.27906e-06	5.89311	BTB-00097813	rs43305105	2	51012229
nrrh	841	1.18141	0.22887	5.16193	2.56039e-07	6.59169	BTB-01390801	rs42518312	2	53894600
nrrh	842	-1.26787	0.227307	-5.57779	2.59344e-08	7.58612	BTB-01390827	rs42509638	2	53907394
nrrh	843	-1.25995	0.227243	-5.54451	3.13392e-08	7.50391	BTB-01390865	rs42509675	2	53931759
nrrh	884	1.02163	0.207527	4.92288	8.86446e-07	6.05235	Hapmap38699-BTA-81626	rs41670205	2	55831708
nrrh	964	1.44754	0.298247	4.85349	1.25831e-06	5.90021	ARS-BFGL-NGS-50482	ss86281074	2	61134245
nrrh	1023	1.07403	0.207196	5.18364	2.28108e-07	6.64186	ARS-BFGL-NGS-36544	ss86296518	2	65415110
nrrh	1025	1.07403	0.207196	5.18364	2.28108e-07	6.64186	ARS-BFGL-NGS-33412	ss86281321	2	65469391
nrrh	1026	-1.00931	0.19701	-5.12314	3.1435e-07	6.50259	ARS-BFGL-NGS-3180	ss86302183	2	65489815
nrrh	1027	-1.06571	0.207338	-5.13996	2.87632e-07	6.54116	ARS-BFGL-NGS-55238	ss86286153	2	65513882
nrrh	1028	-1.00642	0.196891	-5.11156	3.3412e-07	6.4761	ARS-BFGL-NGS-55924	ss86285785	2	65551700
nrrh	1029	-1.0033	0.196972	-5.09362	3.67137e-07	6.43517	BTA-47944-no-rs	rs41583842	2	65574548
nrrh	1031	0.969519	0.198327	4.88849	1.05513e-06	5.97669	Hapmap51598-BTA-47943	rs41638281	2	65700940
nrrh	1034	-1.48	0.28795	-5.13978	2.87912e-07	6.54074	ARS-BFGL-NGS-33852	ss86310606	2	66070654
nrrh	1049	-1.52325	0.264488	-5.75924	9.07022e-09	8.04238	BTB-01332745	rs42457169	2	67213974
nrrh	1102	2.14608	0.40061	5.35703	8.92574e-08	7.04936	Hapmap38837-BTA-43552	rs41571870	2	70442711
nrrh	1106	-1.10412	0.202476	-5.45309	5.24258e-08	7.28045	BFGL-NGS-118417	ss86339016	2	70665916
nrrh	1141	1.12022	0.199438	5.61688	2.07357e-08	7.68328	ARS-BFGL-NGS-108527	ss86328083	2	73003429
nrrh	1240	1.26428	0.215721	5.86072	4.97202e-09	8.30347	ARS-BFGL-NGS-31780	ss86327993	2	79226952
nrrh	1399	1.3384	0.2425	5.51918	3.61702e-08	7.44165	ARS-BFGL-NGS-4709	ss86314478	2	96612179
nrrh	1414	-1.08725	0.204721	-5.31089	1.14895e-07	6.9397	ARS-BFGL-NGS-99030	ss86327496	2	98160191
nrrh	1764	-1.07419	0.216066	-4.97158	6.9131e-07	6.16033	Hapmap41278-BTA-49585	rs41579155	2	122911891
nrrh	1784	1.34852	0.215432	6.25961	4.25688e-10	9.37091	ARS-BFGL-NGS-15468	ss86293987	2	123990664
nrrh	1877	1.11105	0.212146	5.2372	1.7124e-07	6.7664	ARS-BFGL-NGS-88498	ss86319600	2	129677633
nrrh	1882	1.28344	0.233748	5.4907	4.24649e-08	7.37197	ARS-BFGL-NGS-36151	ss86313580	2	129927678
nrrh	1893	1.56252	0.239951	6.51183	8.3232e-11	10.0797	Hapmap49195-BTA-49787	rs41579204	2	130676014
nrrh	1896	-1.07672	0.205754	-5.23305	1.75105e-07	6.7567	BFGL-NGS-114524	ss86338371	2	130850007
nrrh	1898	1.0229	0.21085	4.85132	1.27213e-06	5.89547	ARS-BFGL-NGS-108175	ss86302880	2	130910035
aisc	222	1.3062	0.244299	5.34673	9.4451e-08	7.02479	Hapmap26961-BTA-141000	ss117966953	3	16005138
aisc	226	1.11342	0.226716	4.91108	9.41162e-07	6.02634	ARS-BFGL-NGS-10941	ss86322846	3	16179998
aisc	369	1.67364	0.338045	4.95094	7.68353e-07	6.11444	INRA-496	ss117962776	3	28030983
aisc	381	-1.81613	0.372611	-4.87406	1.13473e-06	5.94511	Hapmap52267-rs29027608	rs29027608	3	29308968
aisc	389	1.54727	0.281564	5.49527	4.13876e-08	7.38313	INRA-595	ss117962811	3	29880508
aisc	434	-1.14011	0.230463	-4.94704	7.83796e-07	6.1058	BTB-00126452	rs43336764	3	32788575
aisc	601	-1.51252	0.277383	-5.45282	5.25047e-08	7.2798	Hapmap43908-BTA-67758	rs41590454	3	44959256
aisc	677	-2.19391	0.422448	-5.19333	2.16626e-07	6.66429	ARS-BFGL-NGS-16151	ss86324373	3	49572156
aisc	694	1.20856	0.227647	5.30892	1.16132e-07	6.93505	Hapmap42034-BTA-100462	rs41565752	3	51172850
aisc	960	1.46612	0.265983	5.51208	3.76478e-08	7.42426	Hapmap48270-BTA-27130	ss117967152	3	68936563
aisc	1004	-1.31643	0.267423	-4.92265	8.87469e-07	6.05185	Hapmap27208-BTA-157501	ss117966959	3	71860062
aisc	1009	-1.66494	0.229116	-7.2668	4.38697e-13	12.3578	Hapmap54050-rs29013285	rs29013285	3	72296340
aisc	1025	1.94915	0.291206	6.69337	2.47682e-11	10.6061	Hapmap57979-rs29017982	rs29017982	3	74179845
aisc	1026	1.94915	0.291206	6.69337	2.47682e-11	10.6061	Hapmap43144-BTA-107773	rs41617817	3	74204900
aisc	1028	-1.47447	0.231602	-6.3664	2.14879e-10	9.66781	BTA-107738-no-rs	rs41617810	3	74315105
aisc	1040	1.38558	0.230682	6.00645	2.06138e-09	8.68584	Hapmap38244-BTA-68351	rs41591394	3	75388417
aisc	1054	-1.16971	0.232724	-5.02617	5.21789e-07	6.28251	ARS-BFGL-NGS-79186	ss86309132	3	76179843
aisc	1096	-1.62553	0.231379	-7.0254	2.48926e-12	11.6039	BTB-01375201	rs42498349	3	78416963
aisc	1114	-1.21807	0.238062	-5.11661	3.25358e-07	6.48764	Hapmap41709-BTA-99825	rs41596887	3	79606410
aisc	1115	1.1228	0.221798	5.06226	4.32542e-07	6.36397	BTB-01155864	rs42317902	3	79652820
aisc	1137	1.19742	0.235832	5.07743	3.99616e-07	6.39836	BTB-00139667	rs43349452	3	81243127
aisc	1145	-1.29319	0.22834	-5.66344	1.58561e-08	7.7998	BTA-68453-no-rs	rs43709369	3	81630254
aisc	1158	-1.21994	0.24231	-5.03463	4.99409e-07	6.30154	BTA-68497-no-rs	rs43709403	3	82067836
aisc	1198	-1.40073	0.265763	-5.2706	1.42997e-07	6.84467	ARS-BFGL-NGS-26530	ss86306444	3	85232050
aisc	1199	1.37111	0.231484	5.92313	3.41858e-09	8.46615	ARS-BFGL-NGS-103524	ss86332467	3	85253155
aisc	1224	-1.25568	0.233637	-5.37449	8.10813e-08	7.09108	BTA-68864-no-rs	rs43711424	3	86513188
aisc	1270	1.22019	0.233419	5.22747	1.80433e-07	6.74368	BTB-00143361	rs43350241	3	88950716
aisc	1282	-1.17464	0.223017	-5.26704	1.45775e-07	6.83632	BTB-00142919	rs43356099	3	89398993
aisc	1314	-1.3353	0.252701	-5.28411	1.32902e-07	6.87647	ARS-BFGL-NGS-21298	ss86286434	3	90669666
aisc	1322	1.50912	0.289862	5.20634	2.02071e-07	6.6945	Hapmap32622-BTA-155129	ss117966999	3	91259493
aisc	1323	-1.64924	0.26622	-6.19503	6.40275e-10	9.19363	ARS-BFGL-NGS-40591	ss86317706	3	91304468
aisc	1327	-1.54999	0.229413	-6.75633	1.615e-11	10.7918	BTB-01195369	rs42353684	3	91524310
aisc	1328	1.53763	0.232795	6.60508	4.48325e-11	10.3484	ARS-BFGL-NGS-73518	ss86303600	3	91557958
aisc	1329	1.47541	0.229746	6.42192	1.49958e-10	9.82403	Hapmap47494-BTA-108688	rs41615865	3	91583640
aisc	1351	-1.31572	0.258796	-5.084	3.86102e-07	6.4133	ARS-BFGL-NGS-30450	ss86318353	3	92623849
aisc	1359	1.2408	0.240105	5.16774	2.48254e-07	6.6051	BTB-00143960	rs43355736	3	92963692
aisc	1360	-1.19642	0.240802	-4.96848	7.02393e-07	6.15342	ARS-BFGL-NGS-58066	ss86287927	3	92986164
aisc	1361	1.17777	0.232189	5.07246	4.10122e-07	6.38709	Hapmap53244-rs29026911	rs29026911	3	93025923
aisc	1394	1.30404	0.267095	4.88231	1.08855e-06	5.96315	BFGL-NGS-113944	ss86341720	3	95120026
aisc	1420	-1.8166	0.292415	-6.2124	5.739e-10	9.24116	INRA-420	ss117962733	3	96660603
aisc	1422	1.59268	0.287865	5.53273	3.35011e-08	7.47494	Hapmap58527-rs29018282	rs29018282	3	96751550
aisc	1423	1.33171	0.26516	5.02229	5.32378e-07	6.27378	Hapmap44120-BTA-68892	rs43712135	3	96790306
aisc	1483	-1.82328	0.309982	-5.88189	4.38052e-09	8.35847	BTB-00962887	rs42121147	3	99463049
aisc	1538	1.64268	0.305933	5.36941	8.33822e-08	7.07893	ARS-BFGL-NGS-102138	ss86332373	3	103021431
aisc	1544	-1.66445	0.314135	-5.29852	1.22898e-07	6.91045	ARS-BFGL-NGS-25854	ss86299430	3	103290903
aisc	1552	1.12363	0.230225	4.88057	1.09811e-06	5.95935	ARS-BFGL-NGS-13927	ss86298411	3	103800305
aisc	1558	1.3911	0.281672	4.93872	8.17768e-07	6.08737	Hapmap48279-BTA-29512	rs41576166	3	104189623
aisc	1596	-2.15752	0.302348	-7.13588	1.13238e-12	11.946	BTB-00148908	rs43359341	3	106293026
aisc	1606	1.65966	0.316149	5.24961	1.60161e-07	6.79544	ARS-BFGL-NGS-38199	ss86307229	3	106833383
aisc	1611	1.19493	0.232462	5.14032	2.87086e-07	6.54199	ARS-BFGL-NGS-103337	ss86333762	3	107181167
aisc	1633	1.20468	0.234546	5.13622	2.93382e-07	6.53257	ARS-BFGL-NGS-70647	ss86300695	3	108283132
aisc	1672	2.25261	0.434297	5.1868	2.24306e-07	6.64916	ARS-BFGL-NGS-105427	ss86294484	3	110272602
aisc	1674	-2.58164	0.458415	-5.63167	1.90466e-08	7.72018	ARS-BFGL-NGS-32157	ss86283735	3	110536299
aisc	1706	-1.94609	0.320532	-6.07144	1.38299e-09	8.85918	Hapmap42062-BTA-109789	rs41621207	3	112317727
aisc	1737	1.56594	0.259451	6.03559	1.72444e-09	8.76335	BFGL-NGS-112729	ss86340230	3	114057364
aish	1865	1.20578	0.240148	5.02099	5.35975e-07	6.27086	BTB-00161805	rs43371663	3	120573628
fti	1	-1.38782	0.253987	-5.46414	4.92861e-08	7.30728	Hapmap42163-BTA-27347	rs41631048	3	259213
fti	2	1.48409	0.289969	5.1181	3.22814e-07	6.49105	ARS-BFGL-NGS-2129	ss86287051	3	306322
fti	27	1.25738	0.227848	5.5185	3.63077e-08	7.44	ARS-BFGL-NGS-18912	ss86307449	3	2079164
fti	28	1.24736	0.227624	5.47991	4.51164e-08	7.34567	ARS-BFGL-NGS-103585	ss86333513	3	2108535
fti	41	1.03267	0.183052	5.6414	1.80079e-08	7.74454	ARS-BFGL-NGS-23958	ss86312534	3	3050190
fti	43	-0.991355	0.194232	-5.10397	3.47714e-07	6.45878	Hapmap32813-BTA-140901	ss117967004	3	3231882
fti	55	-0.937024	0.188645	-4.96713	7.07275e-07	6.15041	ARS-BFGL-NGS-11138	ss86329253	3	3856300
fti	124	1.11434	0.189981	5.86553	4.831e-09	8.31596	ARS-BFGL-NGS-21885	ss86277693	3	7488354
fti	161	-0.970851	0.186873	-5.19524	2.14417e-07	6.66874	ARS-BFGL-NGS-87298	ss86318009	3	10746542
fti	193	0.916215	0.18674	4.90637	9.63905e-07	6.01597	ARS-BFGL-NGS-1316	ss86274753	3	13974787
fti	237	1.06351	0.206706	5.14504	2.80017e-07	6.55282	Hapmap41052-BTA-67164	rs43710808	3	17241980
fti	333	-1.20099	0.238211	-5.04171	4.81383e-07	6.31751	ARS-BFGL-NGS-3883	ss86340686	3	25763148
fti	390	0.979543	0.197241	4.96622	7.1056e-07	6.1484	ARS-BFGL-NGS-23116	ss86305090	3	29972408
fti	489	0.935745	0.18542	5.04662	4.69238e-07	6.32861	ARS-BFGL-NGS-109648	ss86313555	3	36035377
fti	498	1.0555	0.216461	4.87617	1.12277e-06	5.94971	Hapmap52445-rs29014873	rs29014873	3	36905050
fti	601	-1.27662	0.225953	-5.64994	1.7143e-08	7.76591	Hapmap43908-BTA-67758	rs41590454	3	44959256
fti	666	-0.945845	0.193078	-4.89877	1.00169e-06	5.99927	BFGL-NGS-112061	ss86336730	3	48961484
fti	780	-1.05974	0.209099	-5.06813	4.19515e-07	6.37725	INRA-451	ss117962750	3	59411832
fti	786	-1.04575	0.206815	-5.05645	4.45844e-07	6.35082	ARS-BFGL-NGS-18095	ss86322668	3	59685435
fti	792	-0.950192	0.191756	-4.95521	7.51747e-07	6.12393	Hapmap41331-BTA-68128	rs43708028	3	60072921
fti	793	-0.947274	0.189081	-5.00988	5.67637e-07	6.24593	BTB-00130969	rs43345409	3	60147732
fti	794	-0.947274	0.189081	-5.00988	5.67637e-07	6.24593	Hapmap56074-rs29026779	rs29026779	3	60193801
fti	1009	-1.00189	0.185958	-5.38772	7.5374e-08	7.12278	Hapmap54050-rs29013285	rs29013285	3	72296340
fti	1025	1.36803	0.236065	5.79514	7.3407e-09	8.13426	Hapmap57979-rs29017982	rs29017982	3	74179845
fti	1026	1.36803	0.236065	5.79514	7.3407e-09	8.13426	Hapmap43144-BTA-107773	rs41617817	3	74204900
fti	1051	-1.34602	0.246682	-5.4565	5.14371e-08	7.28872	ARS-BFGL-NGS-40979	ss86299093	3	76035716
fti	1054	-1.02588	0.188405	-5.44508	5.48235e-08	7.26103	ARS-BFGL-NGS-79186	ss86309132	3	76179843
fti	1091	0.969607	0.197915	4.89911	9.99987e-07	6.00001	BTB-00373687	rs43577860	3	78242632
fti	1092	-1.1557	0.200537	-5.76303	8.87062e-09	8.05205	BTA-82678-no-rs	rs41590923	3	78265433
fti	1093	1.20614	0.209504	5.75712	9.18384e-09	8.03698	Hapmap52041-rs29014698	rs29014698	3	78293597
fti	1096	-1.51723	0.187567	-8.089	7.8561e-16	15.1048	BTB-01375201	rs42498349	3	78416963
fti	1097	1.01944	0.196517	5.18754	2.23416e-07	6.65089	Hapmap42166-BTA-28554	rs41628066	3	78564953
fti	1137	0.964137	0.191869	5.02498	5.25023e-07	6.27982	BTB-00139667	rs43349452	3	81243127
fti	1140	1.05271	0.201135	5.23385	1.74351e-07	6.75858	ARS-BFGL-NGS-31952	ss86287773	3	81472159
fti	1145	-1.00119	0.185562	-5.39545	7.22236e-08	7.14132	BTA-68453-no-rs	rs43709369	3	81630254
fti	1149	1.57639	0.221669	7.11146	1.34911e-12	11.87	BTB-00137929	rs43349328	3	81800637
fti	1155	-1.16017	0.198159	-5.85474	5.15257e-09	8.28798	BTB-00139874	rs43351357	3	81993242
fti	1158	-1.20113	0.196349	-6.11732	1.04084e-09	8.98262	BTA-68497-no-rs	rs43709403	3	82067836
fti	1161	-1.13821	0.196649	-5.78803	7.65567e-09	8.11602	Hapmap58865-ss46526158	rs41255301	3	82250730
fti	1175	0.970129	0.194909	4.97734	6.71177e-07	6.17316	Hapmap47699-BTA-68564	rs41601689	3	83692702
fti	1180	-1.44656	0.219161	-6.60044	4.62423e-11	10.335	ARS-BFGL-NGS-1567	ss86275004	3	84094824
fti	1191	-0.987515	0.185381	-5.32695	1.05253e-07	6.97777	ARS-BFGL-NGS-99481	ss86329444	3	84669155
fti	1192	-0.970577	0.185513	-5.23185	1.76229e-07	6.75392	ARS-BFGL-NGS-2215	ss86306392	3	84693517
fti	1196	1.09251	0.182756	5.97797	2.45229e-09	8.61043	BTA-68573-no-rs	rs43710449	3	84966080
fti	1198	-1.13619	0.215918	-5.26214	1.49693e-07	6.8248	ARS-BFGL-NGS-26530	ss86306444	3	85232050
fti	1199	1.31677	0.187724	7.01439	2.69075e-12	11.5701	ARS-BFGL-NGS-103524	ss86332467	3	85253155
fti	1201	-1.03693	0.192806	-5.3781	7.94843e-08	7.09972	ARS-BFGL-NGS-38551	ss86323862	3	85299919
fti	1204	-0.944268	0.187077	-5.04748	4.67146e-07	6.33055	BTB-01463885	rs42582745	3	85429665
fti	1220	1.15482	0.190897	6.04944	1.58375e-09	8.80031	ARS-BFGL-NGS-67595	ss86298085	3	86270064
fti	1223	-1.2963	0.191048	-6.78521	1.32571e-11	10.8776	Hapmap48852-BTA-68859	rs43711419	3	86467404
fti	1224	-1.29287	0.189946	-6.80651	1.14543e-11	10.941	BTA-68864-no-rs	rs43711424	3	86513188
fti	1225	1.2311	0.193745	6.35423	2.32413e-10	9.63374	BTB-00146483	rs43353832	3	86551027
fti	1269	1.42499	0.227062	6.27577	3.84102e-10	9.41555	Hapmap41488-BTA-24106	rs41573355	3	88923355
fti	1278	0.96109	0.187926	5.11419	3.2952e-07	6.48212	ARS-BFGL-NGS-100813	ss86332833	3	89320961
fti	1279	-0.96109	0.187926	-5.11419	3.2952e-07	6.48212	BTA-68663-no-rs	rs43710501	3	89327246
fti	1282	-1.24529	0.180198	-6.91068	5.57146e-12	11.254	BTB-00142919	rs43356099	3	89398993
fti	1284	-1.26062	0.18333	-6.87623	7.07877e-12	11.15	ARS-BFGL-NGS-87511	ss86317814	3	89489290
fti	1293	-1.07603	0.191167	-5.62874	1.93696e-08	7.71288	Hapmap43328-BTA-68633	rs43710478	3	89865870
fti	1296	-1.0168	0.206349	-4.92757	8.65531e-07	6.06272	BTB-00142159	rs43348541	3	89942617
fti	1297	-1.30135	0.245687	-5.29678	1.24065e-07	6.90635	ARS-BFGL-NGS-44533	ss86331728	3	89988580
fti	1298	1.03972	0.197636	5.26078	1.50792e-07	6.82162	BTB-00141705	rs43354086	3	90043898
fti	1314	-1.0913	0.204912	-5.3257	1.05973e-07	6.97481	ARS-BFGL-NGS-21298	ss86286434	3	90669666
fti	1316	1.25208	0.189372	6.61175	4.28792e-11	10.3678	Hapmap40504-BTA-18839	rs41604688	3	90770539
fti	1322	1.31254	0.236139	5.55834	2.8972e-08	7.53802	Hapmap32622-BTA-155129	ss117966999	3	91259493
fti	1323	-1.43732	0.215506	-6.66951	2.90971e-11	10.5362	ARS-BFGL-NGS-40591	ss86317706	3	91304468
fti	1327	-1.33141	0.185456	-7.17912	8.2942e-13	12.0812	BTB-01195369	rs42353684	3	91524310
fti	1328	1.31269	0.188611	6.95977	3.95262e-12	11.4031	ARS-BFGL-NGS-73518	ss86303600	3	91557958
fti	1329	1.31815	0.186292	7.07572	1.74137e-12	11.7591	Hapmap47494-BTA-108688	rs41615865	3	91583640
fti	1351	-1.26541	0.210426	-6.01356	1.97366e-09	8.70473	ARS-BFGL-NGS-30450	ss86318353	3	92623849
fti	1359	1.25422	0.195458	6.41683	1.55006e-10	9.80965	BTB-00143960	rs43355736	3	92963692
fti	1360	-1.19635	0.196032	-6.10283	1.13884e-09	8.94354	ARS-BFGL-NGS-58066	ss86287927	3	92986164
fti	1361	0.997327	0.188933	5.27873	1.36834e-07	6.86381	Hapmap53244-rs29026911	rs29026911	3	93025923
fti	1367	1.17769	0.190573	6.17973	7.04853e-10	9.1519	Hapmap52902-rs29010266	rs29010266	3	93330506
fti	1368	-1.1396	0.191335	-5.95605	2.80157e-09	8.5526	UA-IFASA-2729	ss117963655	3	93346014
fti	1385	-0.939259	0.192873	-4.86983	1.15916e-06	5.93586	BFGL-NGS-119104	ss86338789	3	94582292
fti	1420	-1.50669	0.23772	-6.33809	2.57845e-10	9.58864	INRA-420	ss117962733	3	96660603
fti	1422	1.36307	0.233532	5.83676	5.73534e-09	8.24144	Hapmap58527-rs29018282	rs29018282	3	96751550
fti	1423	1.09047	0.215156	5.06828	4.19186e-07	6.37759	Hapmap44120-BTA-68892	rs43712135	3	96790306
fti	1432	-1.12523	0.212648	-5.29151	1.27667e-07	6.89392	BFGL-NGS-113164	ss86340648	3	97221503
fti	1538	1.45862	0.24938	5.84899	5.33257e-09	8.27306	ARS-BFGL-NGS-102138	ss86332373	3	103021431
fti	1544	-1.39701	0.256431	-5.4479	5.39678e-08	7.26787	ARS-BFGL-NGS-25854	ss86299430	3	103290903
fti	1567	-1.10693	0.217478	-5.08985	3.74464e-07	6.42659	ARS-BFGL-NGS-1038	ss86274458	3	104971166
fti	1569	1.06724	0.217618	4.90419	9.74593e-07	6.01118	BTB-00154062	rs43367746	3	105020596
fti	1596	-1.6496	0.246321	-6.69695	2.41755e-11	10.6166	BTB-00148908	rs43359341	3	106293026
fti	1631	-0.980102	0.20148	-4.86451	1.19058e-06	5.92424	ARS-BFGL-NGS-107731	ss86317604	3	108189998
fti	1672	1.70849	0.351703	4.85776	1.23164e-06	5.90952	ARS-BFGL-NGS-105427	ss86294484	3	110272602
fti	1674	-2.37658	0.370312	-6.41778	1.54051e-10	9.81234	ARS-BFGL-NGS-32157	ss86283735	3	110536299
fti	1737	1.13003	0.211723	5.3373	9.9456e-08	7.00237	BFGL-NGS-112729	ss86340230	3	114057364
icf	19	-1.59555	0.309815	-5.15001	2.72741e-07	6.56425	Hapmap36815-SCAFFOLD195739_3723	ss117967134	3	1548130
icf	27	1.33474	0.272111	4.90513	9.69961e-07	6.01325	ARS-BFGL-NGS-18912	ss86307449	3	2079164
icf	28	1.32283	0.271819	4.86658	1.17825e-06	5.92876	ARS-BFGL-NGS-103585	ss86333513	3	2108535
icf	30	-1.16177	0.230696	-5.03593	4.96027e-07	6.30449	BTA-122370-no-rs	rs41625668	3	2188546
icf	32	-1.28602	0.244504	-5.25971	1.51668e-07	6.81911	Hapmap44439-BTA-108216	ss61472333	3	2390095
icf	52	1.30602	0.238145	5.48414	4.40595e-08	7.35596	ARS-BFGL-NGS-36590	ss86285541	3	3743710
icf	348	1.25426	0.229352	5.46871	4.80402e-08	7.3184	UA-IFASA-8646	ss117963697	3	26717949
icf	837	1.10704	0.221226	5.00411	5.84801e-07	6.23299	BTB-01629562	rs42743996	3	62593709
icf	838	1.13969	0.220535	5.16784	2.48119e-07	6.60534	ARS-BFGL-NGS-57708	ss86288572	3	62615411
icf	839	-1.47451	0.303467	-4.85888	1.22475e-06	5.91195	UA-IFASA-9724	ss117963708	3	62668669
icf	932	-1.53383	0.298338	-5.14125	2.85685e-07	6.54411	BTA-101561-no-rs	rs41565804	3	67716160
icf	946	-1.43174	0.23467	-6.10108	1.15128e-09	8.93882	ARS-BFGL-NGS-43311	ss86303183	3	68371673
icf	947	1.23783	0.232249	5.32975	1.03651e-07	6.98443	ARS-BFGL-NGS-5902	ss86321299	3	68432145
icf	949	-1.14393	0.231012	-4.95182	7.64897e-07	6.1164	BTB-01635474	rs42750404	3	68553177
icf	1111	1.1771	0.234924	5.01056	5.65671e-07	6.24744	ARS-BFGL-NGS-31953	ss86294398	3	79480234
icf	1112	-1.17881	0.235071	-5.0147	5.53696e-07	6.25673	BTA-99819-no-rs	rs41596885	3	79508402
icf	1138	-1.35486	0.227532	-5.95459	2.82639e-09	8.54877	BFGL-NGS-112987	ss86338320	3	81355108
icf	1140	1.31725	0.240099	5.48628	4.3533e-08	7.36118	ARS-BFGL-NGS-31952	ss86287773	3	81472159
icf	1149	1.66662	0.263889	6.31561	2.97837e-10	9.52602	BTB-00137929	rs43349328	3	81800637
icf	1160	-1.0832	0.223431	-4.84803	1.29326e-06	5.88831	BTB-00139691	rs43349476	3	82187624
icf	1161	-1.13704	0.234046	-4.85819	1.229e-06	5.91045	Hapmap58865-ss46526158	rs41255301	3	82250730
icf	1170	1.57489	0.220827	7.13178	1.16622e-12	11.9332	BTA-68535-no-rs	rs41592540	3	83306806
icf	1171	1.17526	0.235299	4.99475	6.13712e-07	6.21204	BTB-00140470	rs43350054	3	83410090
icf	1175	1.31244	0.232207	5.65203	1.69374e-08	7.77115	Hapmap47699-BTA-68564	rs41601689	3	83692702
icf	1180	-1.57831	0.261336	-6.03939	1.68468e-09	8.77348	ARS-BFGL-NGS-1567	ss86275004	3	84094824
icf	1196	1.22553	0.217718	5.62898	1.93434e-08	7.71347	BTA-68573-no-rs	rs43710449	3	84966080
icf	1213	1.65568	0.337032	4.91253	9.34256e-07	6.02953	ARS-BFGL-NGS-66463	ss86296817	3	85944553
icf	1223	-1.42985	0.228046	-6.27001	3.98463e-10	9.39961	Hapmap48852-BTA-68859	rs43711419	3	86467404
icf	1224	-1.19621	0.226044	-5.29193	1.27376e-07	6.89491	BTA-68864-no-rs	rs43711424	3	86513188
icf	1225	1.34542	0.231307	5.8166	6.46498e-09	8.18943	BTB-00146483	rs43353832	3	86551027
icf	1257	-1.3323	0.220909	-6.03099	1.77381e-09	8.75109	BTA-68872-no-rs	rs41601696	3	88279862
icf	1269	1.55278	0.269205	5.76802	8.61382e-09	8.0648	Hapmap41488-BTA-24106	rs41573355	3	88923355
icf	1282	-1.04964	0.215685	-4.86654	1.1785e-06	5.92867	BTB-00142919	rs43356099	3	89398993
icf	1284	-1.23924	0.219031	-5.65783	1.6379e-08	7.78571	ARS-BFGL-NGS-87511	ss86317814	3	89489290
icf	1316	1.31068	0.226117	5.79647	7.28334e-09	8.13767	Hapmap40504-BTA-18839	rs41604688	3	90770539
icf	1320	-1.21913	0.22577	-5.39988	7.04755e-08	7.15196	Hapmap58718-rs29026676	rs29026676	3	91180082
icf	1359	1.13454	0.232226	4.8855	1.07117e-06	5.97014	BTB-00143960	rs43355736	3	92963692
icf	1365	-1.18763	0.225842	-5.25868	1.52517e-07	6.81668	ARS-BFGL-NGS-40934	ss86275340	3	93206341
icf	1368	-1.23105	0.227155	-5.41943	6.32361e-08	7.19903	UA-IFASA-2729	ss117963655	3	93346014
icf	1385	-1.13141	0.229277	-4.93469	8.34762e-07	6.07844	BFGL-NGS-119104	ss86338789	3	94582292
icf	1575	-1.21071	0.234025	-5.17342	2.40866e-07	6.61822	ARS-BFGL-NGS-59886	ss86289781	3	105209697
iflc	1	-1.58495	0.307179	-5.1597	2.59088e-07	6.58655	Hapmap42163-BTA-27347	rs41631048	3	259213
iflc	2	1.77725	0.350306	5.07342	4.08072e-07	6.38926	ARS-BFGL-NGS-2129	ss86287051	3	306322
iflc	27	1.44346	0.275048	5.24803	1.61535e-07	6.79173	ARS-BFGL-NGS-18912	ss86307449	3	2079164
iflc	28	1.42378	0.274782	5.18149	2.3074e-07	6.63688	ARS-BFGL-NGS-103585	ss86333513	3	2108535
iflc	41	1.13241	0.220622	5.13281	2.98721e-07	6.52473	ARS-BFGL-NGS-23958	ss86312534	3	3050190
iflc	124	1.45016	0.229121	6.32923	2.72931e-10	9.56395	ARS-BFGL-NGS-21885	ss86277693	3	7488354
iflc	161	-1.19828	0.224767	-5.33121	1.02829e-07	6.98789	ARS-BFGL-NGS-87298	ss86318009	3	10746542
iflc	193	1.14499	0.225102	5.08654	3.81013e-07	6.41906	ARS-BFGL-NGS-1316	ss86274753	3	13974787
iflc	333	-1.43446	0.288448	-4.97303	6.86205e-07	6.16355	ARS-BFGL-NGS-3883	ss86340686	3	25763148
iflc	381	-1.90803	0.363544	-5.24842	1.61199e-07	6.79264	Hapmap52267-rs29027608	rs29027608	3	29308968
iflc	390	1.27997	0.238275	5.37182	8.22841e-08	7.08468	ARS-BFGL-NGS-23116	ss86305090	3	29972408
iflc	489	1.08261	0.223168	4.8511	1.27352e-06	5.895	ARS-BFGL-NGS-109648	ss86313555	3	36035377
iflc	498	1.30966	0.260382	5.02976	5.12158e-07	6.2906	Hapmap52445-rs29014873	rs29014873	3	36905050
iflc	601	-1.37057	0.271991	-5.03903	4.88129e-07	6.31147	Hapmap43908-BTA-67758	rs41590454	3	44959256
iflc	780	-1.23856	0.251977	-4.91537	9.20897e-07	6.03579	INRA-451	ss117962750	3	59411832
iflc	792	-1.18858	0.230902	-5.14755	2.76314e-07	6.5586	Hapmap41331-BTA-68128	rs43708028	3	60072921
iflc	793	-1.11663	0.227638	-4.90529	9.69187e-07	6.01359	BTB-00130969	rs43345409	3	60147732
iflc	794	-1.11663	0.227638	-4.90529	9.69187e-07	6.01359	Hapmap56074-rs29026779	rs29026779	3	60193801
iflc	1009	-1.27504	0.224773	-5.67257	1.504e-08	7.82275	Hapmap54050-rs29013285	rs29013285	3	72296340
iflc	1025	1.67496	0.285374	5.86935	4.72202e-09	8.32587	Hapmap57979-rs29017982	rs29017982	3	74179845
iflc	1026	1.67496	0.285374	5.86935	4.72202e-09	8.32587	Hapmap43144-BTA-107773	rs41617817	3	74204900
iflc	1054	-1.10869	0.227756	-4.86788	1.17057e-06	5.9316	ARS-BFGL-NGS-79186	ss86309132	3	76179843
iflc	1092	-1.26066	0.241196	-5.2267	1.81174e-07	6.7419	BTA-82678-no-rs	rs41590923	3	78265433
iflc	1093	1.29253	0.252158	5.12587	3.09854e-07	6.50884	Hapmap52041-rs29014698	rs29014698	3	78293597
iflc	1096	-1.7342	0.22638	-7.66057	2.29667e-14	13.6389	BTB-01375201	rs42498349	3	78416963
iflc	1145	-1.25197	0.223622	-5.5986	2.30268e-08	7.63777	BTA-68453-no-rs	rs43709369	3	81630254
iflc	1149	1.5631	0.267149	5.85104	5.26759e-09	8.27839	BTB-00137929	rs43349328	3	81800637
iflc	1158	-1.22586	0.236835	-5.17601	2.37573e-07	6.6242	BTA-68497-no-rs	rs43709403	3	82067836
iflc	1180	-1.45542	0.26452	-5.50212	3.98228e-08	7.39987	ARS-BFGL-NGS-1567	ss86275004	3	84094824
iflc	1191	-1.09165	0.223386	-4.88683	1.06398e-06	5.97307	ARS-BFGL-NGS-99481	ss86329444	3	84669155
iflc	1198	-1.32254	0.259972	-5.08724	3.79615e-07	6.42066	ARS-BFGL-NGS-26530	ss86306444	3	85232050
iflc	1199	1.41549	0.226543	6.24822	4.57598e-10	9.33952	ARS-BFGL-NGS-103524	ss86332467	3	85253155
iflc	1223	-1.26982	0.231024	-5.49649	4.11055e-08	7.3861	Hapmap48852-BTA-68859	rs43711419	3	86467404
iflc	1224	-1.37105	0.228766	-5.99324	2.23447e-09	8.65082	BTA-68864-no-rs	rs43711424	3	86513188
iflc	1225	1.18287	0.234438	5.04556	4.71851e-07	6.3262	BTB-00146483	rs43353832	3	86551027
iflc	1269	1.54271	0.272817	5.65474	1.66737e-08	7.77797	Hapmap41488-BTA-24106	rs41573355	3	88923355
iflc	1282	-1.28424	0.217916	-5.89328	4.09126e-09	8.38814	BTB-00142919	rs43356099	3	89398993
iflc	1284	-1.1873	0.221706	-5.35529	9.01147e-08	7.0452	ARS-BFGL-NGS-87511	ss86317814	3	89489290
iflc	1293	-1.12897	0.23062	-4.89537	1.01908e-06	5.99179	Hapmap43328-BTA-68633	rs43710478	3	89865870
iflc	1314	-1.2748	0.247103	-5.15898	2.6007e-07	6.58491	ARS-BFGL-NGS-21298	ss86286434	3	90669666
iflc	1316	1.19638	0.229045	5.22334	1.84475e-07	6.73406	Hapmap40504-BTA-18839	rs41604688	3	90770539
iflc	1322	1.40701	0.283882	4.95632	7.47508e-07	6.12638	Hapmap32622-BTA-155129	ss117966999	3	91259493
iflc	1323	-1.60797	0.260638	-6.16936	7.5221e-10	9.12366	ARS-BFGL-NGS-40591	ss86317706	3	91304468
iflc	1327	-1.47814	0.224684	-6.57875	5.34351e-11	10.2722	BTB-01195369	rs42353684	3	91524310
iflc	1328	1.48402	0.228067	6.50695	8.59525e-11	10.0657	ARS-BFGL-NGS-73518	ss86303600	3	91557958
iflc	1329	1.45443	0.224875	6.46773	1.11204e-10	9.95388	Hapmap47494-BTA-108688	rs41615865	3	91583640
iflc	1351	-1.41379	0.253181	-5.58411	2.50156e-08	7.60179	ARS-BFGL-NGS-30450	ss86318353	3	92623849
iflc	1359	1.22178	0.235114	5.19654	2.12936e-07	6.67175	BTB-00143960	rs43355736	3	92963692
iflc	1360	-1.16853	0.235805	-4.95549	7.50675e-07	6.12455	ARS-BFGL-NGS-58066	ss86287927	3	92986164
iflc	1367	1.1841	0.230207	5.14363	2.82107e-07	6.54959	Hapmap52902-rs29010266	rs29010266	3	93330506
iflc	1420	-1.47044	0.286598	-5.13067	3.02108e-07	6.51984	INRA-420	ss117962733	3	96660603
iflc	1536	1.40975	0.280521	5.02547	5.23678e-07	6.28094	ARS-BFGL-NGS-102829	ss86330021	3	102810330
iflc	1538	1.61734	0.299327	5.40325	6.91695e-08	7.16009	ARS-BFGL-NGS-102138	ss86332373	3	103021431
iflc	1544	-1.56035	0.307685	-5.07126	4.12711e-07	6.38435	ARS-BFGL-NGS-25854	ss86299430	3	103290903
iflc	1567	-1.27701	0.261868	-4.87654	1.12066e-06	5.95053	ARS-BFGL-NGS-1038	ss86274458	3	104971166
iflc	1596	-2.07121	0.296396	-6.98798	3.24179e-12	11.4892	BTB-00148908	rs43359341	3	106293026
iflc	1649	1.16756	0.218872	5.33444	1.01026e-07	6.99557	BTA-69456-no-rs	rs43714200	3	109256429
iflc	1672	2.2214	0.424176	5.23698	1.71441e-07	6.76589	ARS-BFGL-NGS-105427	ss86294484	3	110272602
iflc	1674	-2.72964	0.447199	-6.10386	1.13159e-09	8.94631	ARS-BFGL-NGS-32157	ss86283735	3	110536299
iflc	1737	1.35886	0.254423	5.34095	9.74907e-08	7.01104	BFGL-NGS-112729	ss86340230	3	114057364
iflh	496	-1.48746	0.246549	-6.03312	1.75077e-09	8.75677	Hapmap55463-rs29026005	rs29026005	3	36826828
iflh	1284	-1.08833	0.208037	-5.23143	1.76636e-07	6.75292	ARS-BFGL-NGS-87511	ss86317814	3	89489290
nrrc	157	-1.1486	0.229422	-5.00649	5.77659e-07	6.23833	ARS-BFGL-NGS-25382	ss86324340	3	10619258
nrrc	222	1.02484	0.200578	5.10943	3.37877e-07	6.47124	Hapmap26961-BTA-141000	ss117966953	3	16005138
nrrc	351	-1.31539	0.260239	-5.05455	4.5029e-07	6.34651	BFGL-NGS-111883	ss86336254	3	26914757
nrrc	369	1.36817	0.27787	4.92378	8.82402e-07	6.05433	INRA-496	ss117962776	3	28030983
nrrc	389	1.38668	0.231042	6.00185	2.1201e-09	8.67364	INRA-595	ss117962811	3	29880508
nrrc	432	-1.36058	0.256514	-5.30412	1.19212e-07	6.92368	BTB-01899293	rs43008750	3	32527488
nrrc	539	-0.980374	0.192663	-5.08854	3.77033e-07	6.42362	ARS-USMARC-Parent-AY842472-rs29001941	rs29001941	3	40399136
nrrc	540	-0.972479	0.192753	-5.04521	4.72704e-07	6.32541	BTB-01405471	rs29004022	3	40399244
nrrc	541	1.09007	0.193541	5.63224	1.89834e-08	7.72163	Hapmap31786-BTA-148388	ss117966992	3	40468958
nrrc	552	1.29031	0.236757	5.44993	5.33581e-08	7.2728	BTA-119268-no-rs	rs41617640	3	41288830
nrrc	574	1.49572	0.27277	5.48345	4.42305e-08	7.35428	BTA-67833-no-rs	rs43707151	3	42836706
nrrc	575	-1.3874	0.206944	-6.70423	2.30135e-11	10.638	ARS-BFGL-NGS-94815	ss86325236	3	42893462
nrrc	597	0.988616	0.189074	5.22873	1.79217e-07	6.74662	INRA-624	ss117962824	3	44610516
nrrc	598	0.938923	0.188788	4.97343	6.84808e-07	6.16443	ARS-BFGL-NGS-55002	ss86285237	3	44645973
nrrc	601	-1.22796	0.228035	-5.38496	7.65311e-08	7.11616	Hapmap43908-BTA-67758	rs41590454	3	44959256
nrrc	603	-1.26585	0.196997	-6.42573	1.46282e-10	9.83481	BFGL-NGS-116605	ss86340332	3	45057762
nrrc	618	-1.00579	0.20385	-4.93397	8.37807e-07	6.07686	BTB-01834875	rs42945878	3	46721234
nrrc	619	1.2997	0.200855	6.47084	1.08961e-10	9.96273	Hapmap38207-BTA-19427	rs41625620	3	46747787
nrrc	635	0.935792	0.188411	4.96676	7.08616e-07	6.14959	BTB-00462925	rs43669621	3	47639897
nrrc	666	-0.950737	0.195197	-4.87065	1.15437e-06	5.93765	BFGL-NGS-112061	ss86336730	3	48961484
nrrc	698	1.0558	0.198012	5.332	1.02385e-07	6.98976	ARS-BFGL-NGS-85284	ss86316403	3	51914272
nrrc	831	1.09957	0.214367	5.12938	3.04172e-07	6.51688	Hapmap34029-BES2_Contig454_1301	ss117967056	3	62363117
nrrc	842	-1.08818	0.215133	-5.05817	4.41863e-07	6.35471	Hapmap60154-rs29009992	rs29009992	3	62772239
nrrc	845	1.06322	0.215381	4.93646	8.27247e-07	6.08236	BTB-01215923	rs42370628	3	63136013
nrrc	924	1.50761	0.275193	5.47837	4.55081e-08	7.34191	INRA-400	ss117962711	3	67348877
nrrc	927	1.53297	0.274483	5.58494	2.48976e-08	7.60384	Hapmap43909-BTA-68300	rs41591369	3	67474440
nrrc	939	1.22128	0.215947	5.65546	1.66046e-08	7.77977	Hapmap59693-rs29021260	rs29021260	3	67989590
nrrc	953	-1.01551	0.193312	-5.25322	1.57078e-07	6.80389	BTB-01098205	rs42255841	3	68702409
nrrc	1003	-0.938568	0.188677	-4.97447	6.81149e-07	6.16676	BFGL-NGS-115928	ss86336186	3	71836680
nrrc	1004	-1.49371	0.219117	-6.81695	1.06612e-11	10.9722	Hapmap27208-BTA-157501	ss117966959	3	71860062
nrrc	1005	-1.05522	0.197782	-5.33527	1.00571e-07	6.99753	BTB-01905862	rs43016827	3	71882823
nrrc	1007	1.12978	0.199662	5.65846	1.63191e-08	7.7873	BTB-01281817	rs42404786	3	72000950
nrrc	1009	-1.46085	0.188079	-7.76721	1.00745e-14	13.9968	Hapmap54050-rs29013285	rs29013285	3	72296340
nrrc	1021	-0.980078	0.195942	-5.00188	5.91582e-07	6.22799	ARS-BFGL-NGS-108605	ss86326256	3	73868215
nrrc	1022	1.04745	0.191239	5.47718	4.58142e-08	7.339	BTB-01071906	rs42232131	3	73895121
nrrc	1023	-1.04745	0.191239	-5.47718	4.58142e-08	7.339	BTA-107777-no-rs	rs41617819	3	73921609
nrrc	1024	1.57496	0.207627	7.58553	4.07514e-14	13.3899	BFGL-NGS-119369	ss86339715	3	73999306
nrrc	1025	1.39816	0.239397	5.84034	5.61439e-09	8.2507	Hapmap57979-rs29017982	rs29017982	3	74179845
nrrc	1026	1.39816	0.239397	5.84034	5.61439e-09	8.2507	Hapmap43144-BTA-107773	rs41617817	3	74204900
nrrc	1028	-1.48117	0.189708	-7.80763	7.3516e-15	14.1336	BTA-107738-no-rs	rs41617810	3	74315105
nrrc	1040	1.23172	0.189324	6.50588	8.65565e-11	10.0627	Hapmap38244-BTA-68351	rs41591394	3	75388417
nrrc	1057	-1.11678	0.195667	-5.70755	1.22734e-08	7.91103	BTB-00136380	rs43344383	3	76297775
nrrc	1084	-1.21128	0.213397	-5.67618	1.47283e-08	7.83185	BTB-00137261	rs43345563	3	77923168
nrrc	1086	-1.12073	0.223019	-5.02527	5.24231e-07	6.28048	BTB-00137287	rs43345589	3	77975986
nrrc	1110	1.57894	0.295966	5.33487	1.0079e-07	6.99658	ARS-BFGL-NGS-60582	ss86291480	3	79402892
nrrc	1114	-1.20913	0.195075	-6.19828	6.27292e-10	9.20253	Hapmap41709-BTA-99825	rs41596887	3	79606410
nrrc	1115	1.15606	0.181634	6.36478	2.17134e-10	9.66327	BTB-01155864	rs42317902	3	79652820
nrrc	1158	-0.988882	0.198962	-4.97021	6.9621e-07	6.15726	BTA-68497-no-rs	rs43709403	3	82067836
nrrc	1159	2.20716	0.337677	6.53631	7.08128e-11	10.1499	INRA-137	ss117962580	3	82160715
nrrc	1163	1.61116	0.278988	5.77502	8.26629e-09	8.08269	ARS-BFGL-NGS-34027	ss86280884	3	82623974
nrrc	1190	2.04321	0.323073	6.3243	2.81707e-10	9.5502	BTB-00146339	rs43352693	3	84542984
nrrc	1263	-1.16662	0.188433	-6.19117	6.56008e-10	9.18309	ARS-BFGL-NGS-104839	ss86334861	3	88712390
nrrc	1270	1.19508	0.191469	6.24164	4.77085e-10	9.3214	BTB-00143361	rs43350241	3	88950716
nrrc	1272	-0.910141	0.180022	-5.05572	4.47544e-07	6.34916	ARS-BFGL-NGS-10080	ss86310217	3	89035862
nrrc	1285	-1.09268	0.200082	-5.46116	5.01138e-08	7.30004	BTB-00142718	rs43353998	3	89516613
nrrc	1299	1.24165	0.189156	6.56416	5.88775e-11	10.2301	BTB-01755444	rs42869465	3	90139402
nrrc	1304	1.07838	0.182987	5.89321	4.09309e-09	8.38795	Hapmap34238-BES1_Contig417_1330	ss117967064	3	90330060
nrrc	1306	0.94932	0.19385	4.89719	1.00974e-06	5.99579	ARS-BFGL-NGS-4466	ss86319764	3	90394566
nrrc	1307	-0.990439	0.182533	-5.42608	6.09407e-08	7.21509	Hapmap30329-BTA-163245	ss117966975	3	90436784
nrrc	1314	-1.20118	0.207503	-5.78874	7.62377e-09	8.11783	ARS-BFGL-NGS-21298	ss86286434	3	90669666
nrrc	1327	-1.12253	0.188711	-5.94841	2.93427e-09	8.5325	BTB-01195369	rs42353684	3	91524310
nrrc	1328	1.18972	0.191403	6.21579	5.61787e-10	9.25043	ARS-BFGL-NGS-73518	ss86303600	3	91557958
nrrc	1329	1.07975	0.18886	5.7172	1.16022e-08	7.93546	Hapmap47494-BTA-108688	rs41615865	3	91583640
nrrc	1361	1.036	0.190519	5.43778	5.71005e-08	7.24336	Hapmap53244-rs29026911	rs29026911	3	93025923
nrrc	1363	0.966826	0.188713	5.12326	3.14151e-07	6.50286	ARS-BFGL-NGS-24090	ss86308456	3	93163180
nrrc	1373	0.941115	0.18602	5.05921	4.39473e-07	6.35707	Hapmap23711-BTA-31541	rs41602049	3	93682810
nrrc	1381	-1.09566	0.191884	-5.71001	1.20988e-08	7.91726	BTB-01517645	rs42634366	3	94212820
nrrc	1392	1.00869	0.187612	5.37647	8.02026e-08	7.09581	BTA-68842-no-rs	rs41601693	3	94856229
nrrc	1394	1.41403	0.219118	6.45328	1.22226e-10	9.91284	BFGL-NGS-113944	ss86341720	3	95120026
nrrc	1395	-1.10976	0.212594	-5.22009	1.87719e-07	6.72649	BTB-00145926	rs43358182	3	95254105
nrrc	1420	-1.8919	0.239748	-7.8912	3.81332e-15	14.4187	INRA-420	ss117962733	3	96660603
nrrc	1422	1.67906	0.236023	7.11397	1.32509e-12	11.8778	Hapmap58527-rs29018282	rs29018282	3	96751550
nrrc	1423	1.52097	0.217127	7.00498	2.87574e-12	11.5413	Hapmap44120-BTA-68892	rs43712135	3	96790306
nrrc	1465	1.09884	0.192338	5.71307	1.18852e-08	7.92499	ARS-BFGL-NGS-98870	ss86328731	3	98587436
nrrc	1483	-1.40557	0.254499	-5.52289	3.5419e-08	7.45076	BTB-00962887	rs42121147	3	99463049
nrrc	1496	0.99149	0.203491	4.8724	1.14426e-06	5.94147	ARS-BFGL-NGS-16203	ss86335969	3	100442675
nrrc	1499	0.986597	0.203354	4.85162	1.27017e-06	5.89614	BTB-01852630	rs42965276	3	100563383
nrrc	1500	-1.26122	0.23513	-5.36393	8.59372e-08	7.06582	BTA-20822-no-rs	rs41624184	3	100584312
nrrc	1504	1.31817	0.211685	6.22704	5.23261e-10	9.28128	BTB-01461865	rs42581452	3	100789700
nrrc	1507	1.52628	0.251156	6.07702	1.33613e-09	8.87415	BTB-01874931	rs42986961	3	101138019
nrrc	1538	1.26556	0.25172	5.02765	5.178e-07	6.28584	ARS-BFGL-NGS-102138	ss86332373	3	103021431
nrrc	1544	-1.47335	0.258224	-5.70571	1.24063e-08	7.90636	ARS-BFGL-NGS-25854	ss86299430	3	103290903
nrrc	1551	-1.04157	0.18755	-5.55356	2.97693e-08	7.52623	ARS-BFGL-NGS-29420	ss86304947	3	103728246
nrrc	1552	1.12254	0.188827	5.94481	2.99895e-09	8.52303	ARS-BFGL-NGS-13927	ss86298411	3	103800305
nrrc	1558	1.37563	0.230931	5.95689	2.78731e-09	8.55482	Hapmap48279-BTA-29512	rs41576166	3	104189623
nrrc	1596	-1.29629	0.249302	-5.19968	2.094e-07	6.67902	BTB-00148908	rs43359341	3	106293026
nrrc	1642	1.45697	0.300032	4.85605	1.24229e-06	5.90578	ARS-BFGL-NGS-3085	ss86300799	3	108675022
nrrc	1682	1.00028	0.18714	5.34509	9.53029e-08	7.02089	BTB-00156691	rs43364472	3	110977957
nrrc	1684	1.0094	0.186878	5.40138	6.98893e-08	7.15559	BTB-00156807	rs43365588	3	111072192
nrrc	1686	1.00882	0.186996	5.39487	7.24526e-08	7.13995	Hapmap58315-ss46527116	rs41255659	3	111153856
nrrc	1702	1.18504	0.242972	4.87727	1.11655e-06	5.95212	Hapmap30841-BTA-147966	ss117966977	3	112160436
nrrc	1706	-1.41748	0.263588	-5.37763	7.96885e-08	7.0986	Hapmap42062-BTA-109789	rs41621207	3	112317727
nrrc	1716	-1.19093	0.192626	-6.1826	6.92266e-10	9.15973	ARS-BFGL-NGS-18163	ss86303451	3	112830526
nrrc	1717	-1.0836	0.189036	-5.73224	1.06259e-08	7.97363	BFGL-NGS-115246	ss86336295	3	112866890
nrrc	1737	1.04115	0.213443	4.87788	1.11311e-06	5.95346	BFGL-NGS-112729	ss86340230	3	114057364
nrrc	1787	1.00821	0.187588	5.3746	8.10338e-08	7.09133	ARS-BFGL-NGS-38891	ss86308374	3	116193622
nrrc	1789	1.22801	0.240667	5.10253	3.50365e-07	6.45548	BTB-00160996	rs43372258	3	116304940
nrrh	134	-1.21362	0.235301	-5.15773	2.61798e-07	6.58203	ARS-BFGL-NGS-63343	ss86293935	3	8412620
nrrh	135	-1.06649	0.214122	-4.98076	6.59509e-07	6.18078	ARS-BFGL-NGS-86173	ss86316782	3	8602704
nrrh	157	-1.18792	0.244172	-4.8651	1.1871e-06	5.92551	ARS-BFGL-NGS-25382	ss86324340	3	10619258
nrrh	187	1.85592	0.347091	5.34707	9.42732e-08	7.02561	ARS-BFGL-NGS-106179	ss86341666	3	13261355
nrrh	263	-1.19554	0.220284	-5.42727	6.05405e-08	7.21795	UA-IFASA-7892	ss117963685	3	19995119
nrrh	351	-1.39828	0.277968	-5.03036	5.10569e-07	6.29195	BFGL-NGS-111883	ss86336254	3	26914757
nrrh	369	1.44831	0.29611	4.89112	1.04119e-06	5.98247	INRA-496	ss117962776	3	28030983
nrrh	496	-1.27642	0.235123	-5.42873	6.00488e-08	7.2215	Hapmap55463-rs29026005	rs29026005	3	36826828
nrrh	552	1.29925	0.251927	5.15725	2.62474e-07	6.58091	BTA-119268-no-rs	rs41617640	3	41288830
nrrh	618	-1.29218	0.216585	-5.96616	2.63486e-09	8.57924	BTB-01834875	rs42945878	3	46721234
nrrh	619	1.42719	0.213958	6.67042	2.89195e-11	10.5388	Hapmap38207-BTA-19427	rs41625620	3	46747787
nrrh	648	1.05375	0.214269	4.91788	9.09219e-07	6.04133	BTB-01649999	rs42763924	3	48062099
nrrh	666	-1.14579	0.207572	-5.51996	3.60094e-08	7.44358	BFGL-NGS-112061	ss86336730	3	48961484
nrrh	1285	-1.19298	0.213085	-5.59861	2.30253e-08	7.63779	BTB-00142718	rs43353998	3	89516613
nrrh	1298	1.06219	0.212972	4.98746	6.37169e-07	6.19575	BTB-00141705	rs43354086	3	90043898
nrrh	1493	1.14916	0.234807	4.89406	1.02583e-06	5.98892	Hapmap44755-BTA-110608	rs41616034	3	100228712
nrrh	1499	1.11334	0.216671	5.13839	2.90038e-07	6.53755	BTB-01852630	rs42965276	3	100563383
nrrh	1502	1.14578	0.225775	5.07488	4.04984e-07	6.39256	Hapmap40790-BTA-69035	rs43712212	3	100683723
nrrh	1809	1.00705	0.192986	5.21825	1.89578e-07	6.72221	Hapmap58580-ss46526434	rs41256898	3	117409488
nrrh	1837	1.0018	0.196665	5.09394	3.66514e-07	6.43591	ARS-BFGL-NGS-35013	ss86322017	3	118715700
nrrh	1838	-0.976813	0.195781	-4.98931	6.3113e-07	6.19988	ARS-BFGL-NGS-107739	ss86320955	3	118813014
nrrh	1865	1.23108	0.220438	5.5847	2.49312e-08	7.60326	BTB-00161805	rs43371663	3	120573628
nrrh	1869	1.15998	0.196736	5.89612	4.02196e-09	8.39556	ARS-BFGL-NGS-104799	ss86334523	3	120772981
nrrh	1882	1.20907	0.199518	6.05995	1.48448e-09	8.82843	ARS-BFGL-NGS-74724	ss86305231	3	121275236
aisc	266	1.17545	0.241586	4.86556	1.18436e-06	5.92652	BTA-17212-no-rs	rs41621790	4	18592110
aisc	285	1.48512	0.29444	5.04388	4.75979e-07	6.32241	BTA-93538-no-rs	ss61511607	4	19957153
aisc	325	1.16648	0.239969	4.86096	1.21202e-06	5.91649	ARS-BFGL-NGS-63022	ss86293716	4	21854602
aisc	444	2.00259	0.405784	4.93511	8.32948e-07	6.07938	ARS-BFGL-NGS-24570	ss86288549	4	29449548
aisc	546	-1.3132	0.251684	-5.21765	1.90189e-07	6.72082	ARS-BFGL-NGS-89253	ss86319386	4	37312244
aisc	582	1.30629	0.227229	5.74878	9.6446e-09	8.01572	BFGL-NGS-115775	ss86340969	4	39210733
aisc	583	1.50847	0.227486	6.63105	3.76829e-11	10.4239	BTB-01308664	rs42435059	4	39244447
aisc	584	-1.40375	0.231246	-6.07038	1.39209e-09	8.85633	BTB-01308655	rs42435050	4	39283065
aisc	585	1.52062	0.230841	6.5873	5.04768e-11	10.2969	BTB-01780264	rs42893124	4	39498957
aisc	588	-1.38601	0.233099	-5.94601	2.97711e-09	8.52621	BFGL-NGS-113933	ss86335823	4	39889039
aisc	592	-1.32336	0.233137	-5.67632	1.47166e-08	7.83219	BFGL-NGS-116298	ss86338995	4	40137954
aisc	593	1.46281	0.257568	5.67932	1.4463e-08	7.83974	BTB-00176602	rs43388653	4	40305345
aisc	594	1.20167	0.244429	4.91623	9.16868e-07	6.03769	Hapmap50070-BTA-70041	rs41648830	4	40358616
aisc	598	1.85355	0.283368	6.54114	6.85833e-11	10.1638	ARS-BFGL-NGS-1278	ss86274698	4	40806862
aisc	599	-2.06332	0.403533	-5.11314	3.31356e-07	6.47971	BTB-00176150	rs43384901	4	40890784
aisc	710	-1.33782	0.233178	-5.73733	1.03139e-08	7.98658	ARS-USMARC-349	ss117962561	4	48280680
aisc	723	-1.74478	0.262792	-6.6394	3.56304e-11	10.4482	BTB-00181232	rs43393062	4	48945677
aisc	734	1.43512	0.246743	5.81625	6.4782e-09	8.18855	ARS-BFGL-NGS-61023	ss86291105	4	49494267
aisc	750	-1.37257	0.255885	-5.36401	8.58971e-08	7.06602	BTA-16657-no-rs	rs41620331	4	50322082
aisc	778	2.03955	0.314013	6.49511	9.29133e-11	10.0319	BTB-01592826	rs42711272	4	52624584
aisc	791	-1.55453	0.260675	-5.96348	2.67804e-09	8.57218	ARS-BFGL-NGS-38893	ss86286174	4	53434639
aisc	865	1.13425	0.230412	4.9227	8.8723e-07	6.05196	Hapmap51560-BTA-120262	rs41572684	4	58634866
aisc	900	-1.14036	0.228739	-4.98542	6.43898e-07	6.19118	Hapmap27404-BTA-142249	ss117967286	4	60552628
aisc	928	-1.3963	0.256012	-5.45404	5.21482e-08	7.28276	Hapmap50451-BTA-70851	rs41588707	4	61934892
aisc	944	2.47347	0.477059	5.18483	2.26669e-07	6.64461	ARS-BFGL-NGS-86043	ss86316312	4	62638018
aisc	970	-1.20769	0.233263	-5.17737	2.35852e-07	6.62736	Hapmap43916-BTA-70890	rs41602712	4	64053148
fti	8	1.01512	0.200456	5.06405	4.28523e-07	6.36803	ARS-BFGL-NGS-102687	ss86332412	4	1414719
fti	16	-0.982503	0.186582	-5.2658	1.46759e-07	6.83339	ARS-BFGL-NGS-108486	ss86286818	4	2239242
fti	110	1.24465	0.227469	5.47173	4.72336e-08	7.32575	BTB-02022097	rs43129875	4	8825757
fti	206	1.1226	0.220742	5.08558	3.8294e-07	6.41687	BTA-70786-no-rs	rs41651995	4	14246928
fti	235	-1.62952	0.279204	-5.83631	5.75081e-09	8.24027	Hapmap56088-rs29016340	rs29016340	4	16324115
fti	285	1.2549	0.240004	5.22866	1.79278e-07	6.74647	BTA-93538-no-rs	ss61511607	4	19957153
fti	333	-1.11991	0.195223	-5.73657	1.03602e-08	7.98463	BTB-01054876	rs42216084	4	22324195
fti	351	-0.969307	0.192017	-5.04803	4.65827e-07	6.33178	BTA-40988-no-rs	rs41638755	4	23779426
fti	566	-1.15946	0.185475	-6.2513	4.48738e-10	9.34801	BTB-00178261	rs43387409	4	38257758
fti	582	1.28742	0.184472	6.97895	3.45466e-12	11.4616	BFGL-NGS-115775	ss86340969	4	39210733
fti	583	1.44102	0.184355	7.81655	6.85637e-15	14.1639	BTB-01308664	rs42435059	4	39244447
fti	584	-1.40786	0.187279	-7.51745	6.82455e-14	13.1659	BTB-01308655	rs42435050	4	39283065
fti	585	1.16855	0.18716	6.24359	4.71223e-10	9.32677	BTB-01780264	rs42893124	4	39498957
fti	588	-1.08979	0.189007	-5.76587	8.72345e-09	8.05931	BFGL-NGS-113933	ss86335823	4	39889039
fti	593	1.23125	0.209126	5.8876	4.23313e-09	8.37334	BTB-00176602	rs43388653	4	40305345
fti	598	1.49993	0.230171	6.51659	8.06604e-11	10.0933	ARS-BFGL-NGS-1278	ss86274698	4	40806862
fti	599	-1.6597	0.330372	-5.02373	5.28417e-07	6.27702	BTB-00176150	rs43384901	4	40890784
fti	622	-0.952931	0.196522	-4.84898	1.28712e-06	5.89038	BTB-00178810	rs43385757	4	42523038
fti	646	1.23581	0.211245	5.85013	5.29641e-09	8.27602	BFGL-NGS-110957	ss86340133	4	44792807
fti	647	1.4631	0.270477	5.40933	6.6879e-08	7.17471	ARS-BFGL-NGS-33573	ss86304999	4	44884299
fti	651	-1.47341	0.270627	-5.44443	5.50218e-08	7.25947	ARS-BFGL-NGS-38841	ss86292540	4	44992767
fti	688	-1.14294	0.193041	-5.92071	3.46883e-09	8.45982	ARS-BFGL-NGS-100769	ss86306000	4	47137606
fti	689	0.933823	0.182047	5.12957	3.03867e-07	6.51732	Hapmap36497-SCAFFOLD317908_23531	ss117967527	4	47168160
fti	690	-1.07995	0.19345	-5.58258	2.52348e-08	7.598	ARS-BFGL-NGS-105598	ss86321900	4	47195467
fti	702	-1.14229	0.18644	-6.12685	9.80937e-10	9.00836	ARS-BFGL-NGS-95937	ss86326678	4	47737653
fti	703	-1.13564	0.219148	-5.18207	2.30029e-07	6.63822	BTB-01651634	rs42763207	4	47821591
fti	717	-0.906673	0.186878	-4.85168	1.26979e-06	5.89627	Hapmap46158-BTA-70371	rs41650703	4	48649499
fti	718	-0.925852	0.186951	-4.95238	7.62723e-07	6.11763	BTB-00180945	rs43390376	4	48688283
fti	723	-1.56027	0.212296	-7.3495	2.38988e-13	12.6216	BTB-00181232	rs43393062	4	48945677
fti	726	-1.23414	0.241679	-5.10653	3.43082e-07	6.4646	ARS-BFGL-NGS-78389	ss86308063	4	49074467
fti	734	1.17146	0.200074	5.85513	5.14057e-09	8.28899	ARS-BFGL-NGS-61023	ss86291105	4	49494267
fti	750	-1.07635	0.207678	-5.18278	2.29155e-07	6.63987	BTA-16657-no-rs	rs41620331	4	50322082
fti	778	1.65508	0.254918	6.4926	9.44625e-11	10.0247	BTB-01592826	rs42711272	4	52624584
fti	791	-1.15456	0.211689	-5.45404	5.2149e-08	7.28275	ARS-BFGL-NGS-38893	ss86286174	4	53434639
fti	824	0.930541	0.191336	4.86339	1.19734e-06	5.92178	BTB-00186413	rs43394097	4	56031281
fti	826	-1.15134	0.191441	-6.01407	1.96752e-09	8.70608	Hapmap54543-rs29011993	rs29011993	4	56100964
fti	827	1.12195	0.190584	5.88691	4.25077e-09	8.37153	BTB-00186634	rs43395215	4	56128581
fti	865	1.08343	0.186426	5.81158	6.66013e-09	8.17652	Hapmap51560-BTA-120262	rs41572684	4	58634866
fti	937	-1.50776	0.287918	-5.23677	1.71633e-07	6.7654	ARS-BFGL-NGS-12397	ss86307206	4	62416138
fti	944	2.12957	0.38693	5.50376	3.94559e-08	7.40389	ARS-BFGL-NGS-86043	ss86316312	4	62638018
fti	1107	1.44891	0.228835	6.33168	2.68676e-10	9.57077	BTB-01708864	rs42822562	4	73131030
fti	1182	1.19882	0.230242	5.20678	2.01593e-07	6.69553	BTB-00195629	rs43406888	4	77954275
fti	1205	-1.25728	0.250091	-5.02729	5.18766e-07	6.28503	BFGL-NGS-114694	ss86337167	4	79785116
fti	1236	1.34034	0.263468	5.0873	3.79502e-07	6.42079	ARS-BFGL-NGS-90094	ss86320652	4	81789767
fti	1246	1.56392	0.315622	4.95504	7.52411e-07	6.12354	BTB-00566744	rs41733152	4	82386574
fti	1320	1.17779	0.192073	6.13199	9.50029e-10	9.02226	BTB-01652664	rs42764136	4	86259448
fti	1321	1.17779	0.192073	6.13199	9.50029e-10	9.02226	ARS-BFGL-NGS-16675	ss86299833	4	86286457
fti	1327	0.974529	0.180076	5.41177	6.5983e-08	7.18057	BTB-01032336	rs42187999	4	86540790
fti	1362	1.3575	0.234975	5.77721	8.16007e-09	8.08831	ARS-BFGL-NGS-26218	ss86292784	4	89343321
fti	1399	-1.13241	0.194251	-5.82962	5.98396e-09	8.22301	Hapmap42822-BTA-115746	rs41612261	4	92006297
fti	1403	1.04634	0.200903	5.20819	2.00085e-07	6.69879	BFGL-NGS-118100	ss86337747	4	92141993
fti	1407	1.068	0.192863	5.53761	3.25885e-08	7.48694	BTB-00201779	rs43415419	4	92261682
fti	1409	-1.11977	0.182779	-6.12636	9.83935e-10	9.00703	Hapmap47201-BTA-121648	rs41574468	4	92331760
fti	1436	0.976386	0.188309	5.18502	2.26439e-07	6.64505	BFGL-NGS-110883	ss86337285	4	93685544
fti	1534	-1.09799	0.195363	-5.62026	2.0338e-08	7.69169	Hapmap47083-BTA-71984	rs41649305	4	100183472
fti	1688	-0.976814	0.185371	-5.26951	1.43843e-07	6.84211	ARS-BFGL-NGS-2057	ss86308799	4	111183448
fti	1812	-0.999003	0.180596	-5.5317	3.36973e-08	7.4724	ARS-BFGL-NGS-83291	ss86313798	4	117831202
icf	199	-1.19544	0.236942	-5.04529	4.72515e-07	6.32558	BTA-110951-no-rs	rs41617117	4	13630758
icf	333	-1.14978	0.232545	-4.94433	7.94704e-07	6.09979	BTB-01054876	rs42216084	4	22324195
icf	347	1.28249	0.25089	5.11176	3.33764e-07	6.47656	Hapmap27013-BTA-158242	ss117967269	4	23543662
icf	382	1.32842	0.261547	5.07909	3.96164e-07	6.40212	ARS-BFGL-NGS-83726	ss86313434	4	25722942
icf	525	-1.27783	0.222075	-5.75405	9.35116e-09	8.02913	BTB-01812529	rs42923240	4	36015624
icf	584	-1.12452	0.223981	-5.0206	5.37038e-07	6.27	BTB-01308655	rs42435050	4	39283065
icf	722	1.09582	0.216486	5.06185	4.33473e-07	6.36304	ARS-BFGL-NGS-80947	ss86311981	4	48870790
icf	915	1.46964	0.29534	4.9761	6.7549e-07	6.17038	ARS-BFGL-NGS-24321	ss86340981	4	61350391
icf	959	2.02232	0.339438	5.95785	2.77112e-09	8.55734	Hapmap48446-BTA-70928	rs41588725	4	63273237
icf	1107	1.38754	0.273691	5.06973	4.16012e-07	6.38089	BTB-01708864	rs42822562	4	73131030
icf	1130	1.39045	0.26842	5.18013	2.32419e-07	6.63373	BTB-01328155	rs42451785	4	74460194
icf	1169	-1.10197	0.223648	-4.92725	8.66951e-07	6.06201	BFGL-NGS-117534	ss86338457	4	76545016
icf	1182	1.42637	0.275507	5.17726	2.36002e-07	6.62708	BTB-00195629	rs43406888	4	77954275
icf	1195	1.11599	0.21843	5.10914	3.38394e-07	6.47058	Hapmap38208-BTA-22377	rs41631261	4	78814850
icf	1205	-1.53341	0.299347	-5.12252	3.15387e-07	6.50116	BFGL-NGS-114694	ss86337167	4	79785116
icf	1236	1.77928	0.31406	5.66541	1.56761e-08	7.80476	ARS-BFGL-NGS-90094	ss86320652	4	81789767
icf	1247	-2.71406	0.468678	-5.79088	7.52766e-09	8.12334	BTB-00566688	rs41732396	4	82445297
icf	1306	-1.33572	0.228382	-5.84862	5.34413e-09	8.27212	Hapmap34293-BES10_Contig535_1147	ss117967459	4	85484814
icf	1358	-1.37376	0.239128	-5.74487	9.86824e-09	8.00576	UA-IFASA-2769	ss117963726	4	88973247
icf	1359	-1.98593	0.299577	-6.62911	3.81739e-11	10.4182	ARS-BFGL-NGS-32488	ss86340353	4	89096390
icf	1369	-1.77043	0.340524	-5.19913	2.10008e-07	6.67776	BTB-01323835	rs42446055	4	89708810
icf	1373	-1.1364	0.231566	-4.90746	9.58601e-07	6.01836	BTA-119205-no-rs	ss117967166	4	89879613
icf	1399	-1.29061	0.231218	-5.58179	2.5349e-08	7.59604	Hapmap42822-BTA-115746	rs41612261	4	92006297
icf	1534	-1.34967	0.232507	-5.80486	6.93073e-09	8.15922	Hapmap47083-BTA-71984	rs41649305	4	100183472
icf	1753	1.26773	0.233354	5.43265	5.87552e-08	7.23095	Hapmap56914-rs29020849	rs29020849	4	114902164
iflc	8	1.24383	0.242402	5.13127	3.01155e-07	6.52121	ARS-BFGL-NGS-102687	ss86332412	4	1414719
iflc	110	1.54814	0.274592	5.63796	1.83682e-08	7.73593	BTB-02022097	rs43129875	4	8825757
iflc	206	1.36406	0.266664	5.11528	3.27648e-07	6.48459	BTA-70786-no-rs	rs41651995	4	14246928
iflc	218	-1.17043	0.241383	-4.84885	1.28795e-06	5.8901	Hapmap55272-rs29026835	rs29026835	4	15208171
iflc	235	-1.87218	0.339618	-5.51261	3.75368e-08	7.42554	Hapmap56088-rs29016340	rs29016340	4	16324115
iflc	285	1.41379	0.288906	4.8936	1.02824e-06	5.98791	BTA-93538-no-rs	ss61511607	4	19957153
iflc	333	-1.35589	0.23491	-5.77196	8.41662e-09	8.07486	BTB-01054876	rs42216084	4	22324195
iflc	351	-1.22745	0.232273	-5.28451	1.32611e-07	6.87742	BTA-40988-no-rs	rs41638755	4	23779426
iflc	475	1.4501	0.268388	5.403	6.92676e-08	7.15947	ARS-BFGL-NGS-18278	ss86341049	4	32144930
iflc	518	1.53972	0.305876	5.0338	5.01539e-07	6.29969	Hapmap44123-BTA-70017	rs41586844	4	35705474
iflc	566	-1.27988	0.22351	-5.72628	1.10031e-08	7.95848	BTB-00178261	rs43387409	4	38257758
iflc	582	1.47758	0.222358	6.64505	3.4303e-11	10.4647	BFGL-NGS-115775	ss86340969	4	39210733
iflc	583	1.63832	0.222591	7.36023	2.20784e-13	12.656	BTB-01308664	rs42435059	4	39244447
iflc	584	-1.55249	0.226282	-6.86086	7.87421e-12	11.1038	BTB-01308655	rs42435050	4	39283065
iflc	585	1.45572	0.226106	6.43822	1.34853e-10	9.87014	BTB-01780264	rs42893124	4	39498957
iflc	588	-1.38118	0.227969	-6.05863	1.49663e-09	8.82488	BFGL-NGS-113933	ss86335823	4	39889039
iflc	591	-1.32683	0.256434	-5.17416	2.39924e-07	6.61993	ARS-BFGL-NGS-80648	ss86310679	4	40066281
iflc	593	1.52719	0.252037	6.05939	1.48967e-09	8.82691	BTB-00176602	rs43388653	4	40305345
iflc	598	1.82897	0.27735	6.59445	4.813e-11	10.3176	ARS-BFGL-NGS-1278	ss86274698	4	40806862
iflc	599	-2.06972	0.39585	-5.22855	1.7939e-07	6.7462	BTB-00176150	rs43384901	4	40890784
iflc	646	1.42853	0.2552	5.59769	2.31472e-08	7.6355	BFGL-NGS-110957	ss86340133	4	44792807
iflc	647	1.72225	0.327794	5.25406	1.56364e-07	6.80586	ARS-BFGL-NGS-33573	ss86304999	4	44884299
iflc	651	-1.73121	0.327988	-5.27827	1.37176e-07	6.86272	ARS-BFGL-NGS-38841	ss86292540	4	44992767
iflc	688	-1.32047	0.233388	-5.65783	1.63788e-08	7.78572	ARS-BFGL-NGS-100769	ss86306000	4	47137606
iflc	689	1.13672	0.220029	5.16623	2.50255e-07	6.60162	Hapmap36497-SCAFFOLD317908_23531	ss117967527	4	47168160
iflc	690	-1.23195	0.233752	-5.27033	1.43205e-07	6.84404	ARS-BFGL-NGS-105598	ss86321900	4	47195467
iflc	699	1.16934	0.228547	5.11641	3.25699e-07	6.48718	Hapmap30546-BTA-142120	ss117967341	4	47576846
iflc	702	-1.17092	0.22501	-5.20386	2.04772e-07	6.68873	ARS-BFGL-NGS-95937	ss86326678	4	47737653
iflc	703	-1.35239	0.264192	-5.11897	3.21342e-07	6.49303	BTB-01651634	rs42763207	4	47821591
iflc	718	-1.09563	0.225102	-4.86726	1.17425e-06	5.93024	BTB-00180945	rs43390376	4	48688283
iflc	723	-1.94354	0.256625	-7.57346	4.46641e-14	13.35	BTB-00181232	rs43393062	4	48945677
iflc	726	-1.67959	0.292019	-5.75165	9.48387e-09	8.02301	ARS-BFGL-NGS-78389	ss86308063	4	49074467
iflc	734	1.56737	0.241343	6.49437	9.33703e-11	10.0298	ARS-BFGL-NGS-61023	ss86291105	4	49494267
iflc	750	-1.39734	0.250391	-5.58063	2.55169e-08	7.59317	BTA-16657-no-rs	rs41620331	4	50322082
iflc	778	2.02213	0.307611	6.57366	5.52755e-11	10.2575	BTB-01592826	rs42711272	4	52624584
iflc	791	-1.55104	0.25505	-6.08132	1.30111e-09	8.88569	ARS-BFGL-NGS-38893	ss86286174	4	53434639
iflc	826	-1.39489	0.23105	-6.03718	1.70772e-09	8.76758	Hapmap54543-rs29011993	rs29011993	4	56100964
iflc	827	1.30953	0.229449	5.70728	1.22929e-08	7.91034	BTB-00186634	rs43395215	4	56128581
iflc	865	1.40843	0.225057	6.2581	4.29777e-10	9.36676	Hapmap51560-BTA-120262	rs41572684	4	58634866
iflc	928	-1.24993	0.250558	-4.98859	6.33501e-07	6.19825	Hapmap50451-BTA-70851	rs41588707	4	61934892
iflc	937	-1.99903	0.346884	-5.76282	8.88139e-09	8.05152	ARS-BFGL-NGS-12397	ss86307206	4	62416138
iflc	944	2.59513	0.467806	5.54745	3.08201e-08	7.51117	ARS-BFGL-NGS-86043	ss86316312	4	62638018
iflc	970	-1.1754	0.22818	-5.1512	2.71031e-07	6.56698	Hapmap43916-BTA-70890	rs41602712	4	64053148
iflc	1026	-1.16898	0.23428	-4.98967	6.29975e-07	6.20068	BTA-71063-no-rs	rs41602720	4	67772757
iflc	1097	1.3921	0.262651	5.30019	1.21786e-07	6.9144	ARS-BFGL-NGS-42898	ss86284614	4	72328272
iflc	1099	1.21751	0.234189	5.19884	2.10344e-07	6.67707	ARS-BFGL-NGS-42007	ss86318119	4	72575811
iflc	1107	1.76129	0.276452	6.37105	2.08517e-10	9.68086	BTB-01708864	rs42822562	4	73131030
iflc	1135	1.33898	0.243884	5.49023	4.25764e-08	7.37083	ARS-BFGL-NGS-55672	ss86285771	4	74706240
iflc	1246	2.30667	0.380415	6.06356	1.45184e-09	8.83808	BTB-00566744	rs41733152	4	82386574
iflc	1320	1.48971	0.231977	6.4218	1.50073e-10	9.8237	BTB-01652664	rs42764136	4	86259448
iflc	1321	1.48971	0.231977	6.4218	1.50073e-10	9.8237	ARS-BFGL-NGS-16675	ss86299833	4	86286457
iflc	1327	1.20953	0.217688	5.55625	2.93168e-08	7.53288	BTB-01032336	rs42187999	4	86540790
iflc	1345	1.14363	0.223233	5.12303	3.1453e-07	6.50234	BTB-01290330	rs42417654	4	87744523
iflc	1362	1.71797	0.284024	6.04868	1.59118e-09	8.79828	ARS-BFGL-NGS-26218	ss86292784	4	89343321
iflc	1399	-1.38851	0.233937	-5.9354	3.17448e-09	8.49833	Hapmap42822-BTA-115746	rs41612261	4	92006297
iflc	1407	1.25973	0.232794	5.41135	6.61347e-08	7.17957	BTB-00201779	rs43415419	4	92261682
iflc	1409	-1.37724	0.219892	-6.26326	4.15937e-10	9.38097	Hapmap47201-BTA-121648	rs41574468	4	92331760
iflc	1416	-1.654	0.303313	-5.45311	5.24194e-08	7.28051	BFGL-NGS-114724	ss86338522	4	92629602
iflc	1430	-1.89222	0.369424	-5.12208	3.1611e-07	6.50016	ARS-BFGL-NGS-89108	ss86318833	4	93398396
iflc	1436	1.1664	0.226871	5.14125	2.85687e-07	6.54411	BFGL-NGS-110883	ss86337285	4	93685544
iflc	1446	-1.64605	0.328868	-5.0052	5.81533e-07	6.23543	Hapmap25269-BTA-142380	ss117967220	4	94207945
iflc	1447	-1.66046	0.328923	-5.04817	4.65475e-07	6.3321	BFGL-NGS-110997	ss86337551	4	94226966
iflc	1450	-1.63131	0.297287	-5.48732	4.32781e-08	7.36373	BTB-00202549	rs43412990	4	94355557
iflc	1534	-1.38692	0.23528	-5.89476	4.05497e-09	8.39201	Hapmap47083-BTA-71984	rs41649305	4	100183472
iflc	1704	-1.23155	0.22919	-5.37349	8.15302e-08	7.08868	BTB-01163345	rs42321535	4	112080616
iflc	1812	-1.10046	0.217464	-5.06042	4.36711e-07	6.35981	ARS-BFGL-NGS-83291	ss86313798	4	117831202
iflh	1265	1.77376	0.342577	5.1777	2.35447e-07	6.62811	ARS-BFGL-NGS-25242	ss86298371	4	83381269
iflh	1322	1.36469	0.260457	5.2396	1.6904e-07	6.77201	ARS-BFGL-NGS-17043	ss86293686	4	86324014
nrrc	585	1.0057	0.190032	5.29227	1.27146e-07	6.8957	BTB-01780264	rs42893124	4	39498957
nrrc	599	-1.734	0.331123	-5.23672	1.71674e-07	6.7653	BTB-00176150	rs43384901	4	40890784
nrrc	710	-1.02611	0.19151	-5.358	8.87847e-08	7.05166	ARS-USMARC-349	ss117962561	4	48280680
nrrc	738	1.12739	0.218998	5.14795	2.75737e-07	6.55951	Hapmap35076-BES8_Contig223_1291	ss117967490	4	49662153
nrrc	778	1.34647	0.258419	5.21041	1.97711e-07	6.70397	BTB-01592826	rs42711272	4	52624584
nrrc	794	-0.920556	0.184032	-5.00215	5.90748e-07	6.2286	BTB-01066381	rs42221637	4	53777012
nrrc	832	1.75394	0.332659	5.27249	1.41543e-07	6.84911	BTB-00186038	rs43391925	4	56479030
nrrc	847	1.1721	0.214533	5.4635	4.94637e-08	7.30571	BTA-70724-no-rs	ss61489950	4	57744446
nrrc	853	1.32046	0.20923	6.31105	3.06669e-10	9.51333	Hapmap53694-rs29015972	rs29015972	4	58023230
nrrc	854	-1.05719	0.193995	-5.44957	5.34656e-08	7.27193	ARS-BFGL-NGS-105821	ss86288340	4	58072287
nrrc	855	-1.09779	0.19919	-5.51127	3.78204e-08	7.42227	Hapmap57810-rs29009951	rs29009951	4	58115832
nrrc	857	-1.18974	0.212729	-5.59275	2.38105e-08	7.62323	Hapmap55561-rs29010357	rs29010357	4	58203233
nrrc	878	1.01922	0.193538	5.26625	1.46399e-07	6.83446	BTB-00190417	rs43399506	4	59466125
nrrc	882	-1.03391	0.205238	-5.03761	4.91721e-07	6.30828	Hapmap41620-BTA-70804	rs41588700	4	59606204
nrrc	883	-1.19432	0.241418	-4.9471	7.83545e-07	6.10594	BTA-70794-no-rs	rs41588690	4	59667735
nrrc	897	-1.03192	0.19696	-5.23924	1.69369e-07	6.77117	Hapmap47381-BTA-70830	rs41652012	4	60432800
nrrc	970	-0.966522	0.191499	-5.04714	4.67984e-07	6.32977	Hapmap43916-BTA-70890	rs41602712	4	64053148
nrrc	972	1.00642	0.198928	5.05922	4.39466e-07	6.35708	ARS-BFGL-NGS-458	ss86273827	4	64351574
nrrc	973	1.01007	0.191367	5.27818	1.37243e-07	6.86251	Hapmap39941-BTA-70878	rs41573162	4	64386271
nrrc	1007	-1.10391	0.196691	-5.61241	2.12752e-08	7.67213	BTA-70997-no-rs	rs41602717	4	66695747
nrrc	1019	0.948533	0.18234	5.202	2.06814e-07	6.68442	ARS-BFGL-NGS-12934	ss86304800	4	67313016
nrrc	1028	1.18146	0.210971	5.60011	2.28291e-08	7.64151	ARS-BFGL-NGS-44314	ss86287925	4	67822341
nrrc	1059	-0.981332	0.198786	-4.93663	8.26556e-07	6.08273	Hapmap32854-BTA-155083	ss117967394	4	69955754
nrrc	1113	-1.03336	0.202725	-5.09735	3.60022e-07	6.44367	BTB-00196932	rs43403587	4	73699663
nrrc	1133	1.10156	0.218943	5.03126	5.08191e-07	6.29397	BTB-00197584	rs43407335	4	74579013
nrrc	1140	-1.03987	0.187063	-5.55893	2.88745e-08	7.53949	ARS-BFGL-NGS-61452	ss86291738	4	75250982
nrrc	1143	-1.19322	0.212739	-5.60884	2.17143e-08	7.66325	ARS-BFGL-NGS-109601	ss86315514	4	75319441
nrrc	1144	-0.929277	0.187939	-4.94457	7.93756e-07	6.10031	BTB-00198412	rs43408665	4	75379515
nrrc	1186	-1.81235	0.302455	-5.99213	2.24966e-09	8.64788	BTB-01562462	rs42683896	4	78143883
nrrh	30	-1.39654	0.238732	-5.84982	5.306e-09	8.27523	Hapmap23596-BTA-149292	ss117967197	4	3876031
nrrh	904	-1.17284	0.235737	-4.97521	6.78582e-07	6.1684	BFGL-NGS-115377	ss86335907	4	60781458
nrrh	992	-1.27808	0.261365	-4.89002	1.047e-06	5.98005	ARS-BFGL-NGS-26541	ss86301412	4	66038939
nrrh	1265	1.65245	0.326204	5.0657	4.2487e-07	6.37174	ARS-BFGL-NGS-25242	ss86298371	4	83381269
nrrh	1281	-1.47937	0.291138	-5.08134	3.91531e-07	6.40723	ARS-BFGL-NGS-43812	ss86336038	4	84080999
nrrh	1310	-1.08181	0.222917	-4.85297	1.26161e-06	5.89908	UA-IFASA-181	ss117963719	4	85635270
nrrh	1352	-1.15298	0.21197	-5.43935	5.6601e-08	7.24718	Hapmap47782-BTA-94386	rs41659870	4	88285035
nrrh	1395	1.21054	0.245236	4.93622	8.28245e-07	6.08184	BTB-00202376	rs43411018	4	91597847
nrrh	1546	-1.07746	0.204027	-5.28097	1.35187e-07	6.86907	BFGL-NGS-110051	ss86340536	4	100847049
nrrh	1588	1.02918	0.201852	5.09869	3.57503e-07	6.44672	ARS-BFGL-NGS-109036	ss86300143	4	103884199
nrrh	1601	1.17486	0.199015	5.90337	3.85051e-09	8.41448	ARS-BFGL-NGS-32907	ss86320768	4	104577143
nrrh	1649	1.08713	0.210878	5.15526	2.65262e-07	6.57633	Hapmap34662-BES8_Contig470_1089	ss117967470	4	108052528
nrrh	1751	-1.19988	0.216431	-5.54394	3.14402e-08	7.50251	ARS-BFGL-NGS-21084	ss86295885	4	114771017
nrrh	1816	-1.08168	0.206173	-5.24647	1.629e-07	6.78808	ARS-BFGL-NGS-101246	ss86331005	4	118015333
aisc	1362	2.40797	0.414308	5.81203	6.64252e-09	8.17767	ARS-BFGL-NGS-40451	ss86309245	5	107190274
aisc	1427	-1.22539	0.226865	-5.40141	6.98811e-08	7.15564	ARS-BFGL-NGS-106105	ss86299524	5	109843848
aisc	1480	-1.55966	0.293397	-5.31587	1.11816e-07	6.9515	ARS-BFGL-NGS-80020	ss86310306	5	112945811
aisc	1506	1.46914	0.289474	5.07521	4.04286e-07	6.39331	ARS-BFGL-NGS-14492	ss86283412	5	114675956
aisc	1543	1.35369	0.255035	5.30786	1.16806e-07	6.93253	ARS-BFGL-NGS-66396	ss86296546	5	116687733
aisc	1551	-1.86515	0.361798	-5.15522	2.65305e-07	6.57625	Hapmap46725-BTA-75375	rs41657057	5	116958538
aisc	1560	-2.63828	0.471121	-5.60001	2.28423e-08	7.64126	ARS-BFGL-NGS-26321	ss86287166	5	117851270
aisc	1565	1.44748	0.248985	5.81352	6.58396e-09	8.18151	ARS-BFGL-NGS-29924	ss86296241	5	118089275
aish	158	1.07761	0.213563	5.04586	4.71094e-07	6.32689	BTB-01752331	rs42866127	5	8399818
aish	190	-1.16497	0.218998	-5.31955	1.09595e-07	6.96021	BTB-01253890	rs42072957	5	9922225
aish	248	1.74648	0.335194	5.21036	1.97773e-07	6.70383	BTB-01113145	rs42272551	5	14838419
aish	249	2.1531	0.378484	5.68875	1.36925e-08	7.86352	BTA-02257-rs29009814	rs29009814	5	14864337
aish	253	-1.57543	0.245123	-6.4271	1.44986e-10	9.83868	ARS-BFGL-NGS-102679	ss86332404	5	15024272
aish	258	-1.26933	0.223096	-5.68961	1.36238e-08	7.8657	BFGL-NGS-110395	ss86338732	5	15203201
aish	287	1.90583	0.346907	5.49378	4.17363e-08	7.37949	BTA-72821-no-rs	rs41587994	5	18434417
aish	300	1.29076	0.260048	4.96355	7.20376e-07	6.14244	Hapmap41812-BTA-27269	rs41630099	5	19983794
aish	307	1.318	0.247642	5.3222	1.08019e-07	6.9665	Hapmap43960-BTA-85875	rs41610275	5	20976423
aish	308	1.12213	0.212423	5.28253	1.34049e-07	6.87274	ARS-BFGL-NGS-16315	ss86318839	5	21026931
aish	309	-1.39948	0.253361	-5.52366	3.52652e-08	7.45265	BTA-72805-no-rs	rs41587987	5	21056843
aish	552	-1.27861	0.248769	-5.13975	2.87962e-07	6.54066	BTA-100721-no-rs	rs41568690	5	40233163
aish	1514	-1.11641	0.226153	-4.93653	8.26978e-07	6.08251	ARS-BFGL-NGS-22069	ss86336410	5	115255985
fti	160	-1.34965	0.238993	-5.64724	1.74122e-08	7.75915	BTB-00220966	rs43430442	5	8476871
fti	248	1.45267	0.287602	5.05097	4.58742e-07	6.33843	BTB-01113145	rs42272551	5	14838419
fti	284	-1.17197	0.225153	-5.20522	2.03289e-07	6.69189	BTA-74302-no-rs	rs41651507	5	18047140
fti	291	0.99052	0.186856	5.30098	1.21263e-07	6.91627	Hapmap41762-BTA-117570	rs41617582	5	18943987
fti	292	0.979903	0.186753	5.24705	1.62387e-07	6.78945	ARS-BFGL-NGS-58860	ss86288891	5	19281986
fti	298	0.89882	0.184581	4.86952	1.16101e-06	5.93517	BFGL-NGS-110925	ss86339279	5	19594448
fti	436	-1.86221	0.371041	-5.01888	5.41852e-07	6.26612	Hapmap38536-BTA-85959	rs41590288	5	30562466
fti	443	1.11205	0.181624	6.12281	1.00589e-09	8.99745	UA-IFASA-5621	ss117963807	5	31246762
fti	914	1.04472	0.21174	4.93398	8.37787e-07	6.07687	ARS-BFGL-NGS-26139	ss86317303	5	72982750
fti	1007	1.44441	0.265929	5.43156	5.9111e-08	7.22833	ARS-BFGL-NGS-27002	ss86291351	5	79357868
fti	1116	1.43775	0.265364	5.41803	6.37288e-08	7.19566	BTA-74371-no-rs	rs41652644	5	88188462
fti	1362	2.03387	0.338373	6.01073	2.00811e-09	8.69721	ARS-BFGL-NGS-40451	ss86309245	5	107190274
fti	1417	1.37271	0.265701	5.16637	2.50065e-07	6.60195	ARS-BFGL-NGS-29150	ss86330635	5	109333059
fti	1434	-1.61364	0.32602	-4.94951	7.7397e-07	6.11128	BTB-01610214	rs42727954	5	110275795
fti	1442	-1.01512	0.206187	-4.9233	8.84555e-07	6.05328	Hapmap50089-BTA-75090	rs41593842	5	110736757
fti	1480	-1.41156	0.237938	-5.93247	3.2312e-09	8.49064	ARS-BFGL-NGS-80020	ss86310306	5	112945811
fti	1506	1.24804	0.234725	5.31703	1.1111e-07	6.95425	ARS-BFGL-NGS-14492	ss86283412	5	114675956
fti	1551	-1.69963	0.294625	-5.76879	8.57487e-09	8.06677	Hapmap46725-BTA-75375	rs41657057	5	116958538
fti	1554	1.50862	0.299261	5.04115	4.82774e-07	6.31626	ARS-BFGL-NGS-89264	ss86319448	5	117194638
fti	1557	1.16103	0.216256	5.36878	8.36742e-08	7.07741	ARS-BFGL-NGS-36365	ss86303562	5	117769309
fti	1560	-2.32405	0.383442	-6.06102	1.47476e-09	8.83128	ARS-BFGL-NGS-26321	ss86287166	5	117851270
icf	160	-1.83392	0.284229	-6.45226	1.23042e-10	9.90995	BTB-00220966	rs43430442	5	8476871
icf	220	1.51396	0.221864	6.82382	1.01689e-11	10.9927	ARS-BFGL-NGS-40481	ss86313353	5	11800467
icf	284	-1.41062	0.268248	-5.25864	1.52546e-07	6.8166	BTA-74302-no-rs	rs41651507	5	18047140
icf	291	1.15787	0.222624	5.20101	2.07912e-07	6.68212	Hapmap41762-BTA-117570	rs41617582	5	18943987
icf	292	1.16237	0.222511	5.22388	1.83945e-07	6.73531	ARS-BFGL-NGS-58860	ss86288891	5	19281986
icf	413	1.44379	0.280919	5.13952	2.88303e-07	6.54015	ARS-BFGL-NGS-90297	ss86320464	5	28695066
icf	435	-1.12998	0.21685	-5.21088	1.97215e-07	6.70506	Hapmap52787-rs29024515	rs29024515	5	30417623
icf	441	1.17744	0.221496	5.31585	1.11826e-07	6.95146	ARS-BFGL-NGS-35577	ss86320097	5	30912029
icf	442	-1.17744	0.221496	-5.31585	1.11826e-07	6.95146	ARS-BFGL-NGS-23612	ss86319211	5	30960699
icf	443	1.1	0.216339	5.08461	3.84874e-07	6.41468	UA-IFASA-5621	ss117963807	5	31246762
icf	499	1.28819	0.235102	5.47928	4.52769e-08	7.34412	BTA-40574-no-rs	ss117967560	5	35689570
icf	526	1.30697	0.240957	5.42408	6.16226e-08	7.21026	Hapmap43550-BTA-28784	rs41629283	5	37964220
icf	528	-1.50877	0.262134	-5.75572	9.25973e-09	8.0334	Hapmap23837-BTA-163643	ss117967606	5	38131225
icf	532	-1.67304	0.335201	-4.99115	6.25183e-07	6.20399	Hapmap38042-BTA-73420	rs41656721	5	38390645
icf	879	1.05831	0.217252	4.87135	1.15035e-06	5.93917	ARS-BFGL-NGS-12711	ss86309610	5	71045870
icf	885	1.72531	0.32427	5.3206	1.08968e-07	6.9627	BFGL-NGS-113273	ss86338354	5	71499453
icf	914	1.39083	0.251664	5.52654	3.46966e-08	7.45971	ARS-BFGL-NGS-26139	ss86317303	5	72982750
icf	1007	1.66372	0.318337	5.22629	1.81581e-07	6.74093	ARS-BFGL-NGS-27002	ss86291351	5	79357868
icf	1084	-2.11499	0.435368	-4.85794	1.23057e-06	5.90989	Hapmap49291-BTA-74445	rs41591907	5	85478402
icf	1116	1.91661	0.31524	6.07984	1.31301e-09	8.88173	BTA-74371-no-rs	rs41652644	5	88188462
icf	1168	-1.54219	0.24912	-6.19055	6.5855e-10	9.18141	Hapmap51546-BTA-109428	rs41618799	5	91631114
icf	1319	-1.24036	0.246742	-5.02695	5.19677e-07	6.28427	ARS-BFGL-NGS-30557	ss86301771	5	104972270
icf	1387	2.78028	0.522202	5.32415	1.06876e-07	6.97112	Hapmap26794-BTA-74957	rs41602769	5	108120416
icf	1621	-1.14991	0.231836	-4.96001	7.33512e-07	6.13459	Hapmap35727-SCAFFOLD10136_11838	ss117967885	5	120669291
iflc	443	1.18042	0.219017	5.38963	7.45848e-08	7.12735	UA-IFASA-5621	ss117963807	5	31246762
iflc	659	-1.14444	0.232987	-4.91203	9.36613e-07	6.02844	BTA-73516-no-rs	rs41657461	5	48752237
iflc	1007	1.70963	0.32176	5.31337	1.1335e-07	6.94558	ARS-BFGL-NGS-27002	ss86291351	5	79357868
iflc	1116	1.68605	0.320173	5.26606	1.46552e-07	6.83401	BTA-74371-no-rs	rs41652644	5	88188462
iflc	1362	2.35955	0.407273	5.79353	7.41074e-09	8.13014	ARS-BFGL-NGS-40451	ss86309245	5	107190274
iflc	1371	1.34185	0.25968	5.16732	2.48806e-07	6.60414	Hapmap38434-BTA-74956	rs41605147	5	107451881
iflc	1398	-1.63615	0.320938	-5.09803	3.58746e-07	6.44521	Hapmap51306-BTA-74962	rs41593013	5	108524147
iflc	1415	1.32951	0.250251	5.31271	1.13762e-07	6.944	ARS-BFGL-NGS-69000	ss86299439	5	109274268
iflc	1417	1.94532	0.321586	6.04914	1.58664e-09	8.79952	ARS-BFGL-NGS-29150	ss86330635	5	109333059
iflc	1434	-1.92294	0.393067	-4.89214	1.03583e-06	5.98471	BTB-01610214	rs42727954	5	110275795
iflc	1442	-1.27932	0.248708	-5.14386	2.81761e-07	6.55012	Hapmap50089-BTA-75090	rs41593842	5	110736757
iflc	1480	-1.73243	0.286925	-6.03792	1.69996e-09	8.76956	ARS-BFGL-NGS-80020	ss86310306	5	112945811
iflc	1506	1.69246	0.282984	5.98076	2.41099e-09	8.6178	ARS-BFGL-NGS-14492	ss86283412	5	114675956
iflc	1543	1.2684	0.249542	5.08291	3.88316e-07	6.41081	ARS-BFGL-NGS-66396	ss86296546	5	116687733
iflc	1551	-2.08315	0.35471	-5.87283	4.62486e-09	8.3349	Hapmap46725-BTA-75375	rs41657057	5	116958538
iflc	1554	1.8368	0.360569	5.09417	3.66074e-07	6.43643	ARS-BFGL-NGS-89264	ss86319448	5	117194638
iflc	1555	1.18422	0.242786	4.87763	1.11453e-06	5.95291	ARS-BFGL-NGS-18620	ss86310669	5	117247824
iflc	1557	1.40639	0.261243	5.38346	7.71706e-08	7.11255	ARS-BFGL-NGS-36365	ss86303562	5	117769309
iflc	1560	-2.85817	0.462269	-6.18292	6.90908e-10	9.16058	ARS-BFGL-NGS-26321	ss86287166	5	117851270
iflc	1565	1.30016	0.243512	5.3392	9.8427e-08	7.00689	ARS-BFGL-NGS-29924	ss86296241	5	118089275
iflh	44	1.94314	0.359013	5.41245	6.57327e-08	7.18222	BFGL-NGS-111829	ss86339668	5	2279211
iflh	158	1.23074	0.205819	5.97972	2.42633e-09	8.61505	BTB-01752331	rs42866127	5	8399818
iflh	159	-1.19211	0.206412	-5.77539	8.24802e-09	8.08365	BTB-00220941	rs43429617	5	8435987
iflh	248	1.64637	0.323846	5.08381	3.86504e-07	6.41285	BTB-01113145	rs42272551	5	14838419
iflh	249	1.83534	0.365857	5.01655	5.48419e-07	6.26089	BTA-02257-rs29009814	rs29009814	5	14864337
iflh	253	-1.47376	0.236634	-6.22801	5.20033e-10	9.28397	ARS-BFGL-NGS-102679	ss86332404	5	15024272
iflh	287	1.74828	0.334652	5.22417	1.83652e-07	6.736	BTA-72821-no-rs	rs41587994	5	18434417
iflh	308	0.99744	0.204976	4.86613	1.18094e-06	5.92777	ARS-BFGL-NGS-16315	ss86318839	5	21026931
iflh	502	1.24888	0.220189	5.67185	1.51023e-08	7.82096	ARS-BFGL-NGS-40375	ss86293628	5	36041533
iflh	526	-1.11092	0.227672	-4.87948	1.10421e-06	5.95695	Hapmap43550-BTA-28784	rs41629283	5	37964220
iflh	550	-1.08582	0.222316	-4.88413	1.0786e-06	5.96714	ARS-BFGL-NGS-23432	ss86277105	5	40112322
iflh	634	-1.15701	0.21835	-5.29888	1.22658e-07	6.9113	ARS-BFGL-NGS-3271	ss86279306	5	45891564
iflh	1023	-1.14685	0.235031	-4.87957	1.10369e-06	5.95715	ARS-BFGL-NGS-11620	ss86273559	5	80504904
nrrc	959	-1.04619	0.20251	-5.16612	2.50405e-07	6.60136	BTA-74076-no-rs	rs41650263	5	76019053
nrrc	1109	1.11038	0.227802	4.87432	1.13326e-06	5.94567	BTB-00143422	rs43350302	5	87598690
nrrc	1300	1.01012	0.203955	4.95266	7.6162e-07	6.11826	ARS-BFGL-NGS-30033	ss86317447	5	103659884
nrrc	1532	-1.01264	0.18328	-5.5251	3.49796e-08	7.45618	ARS-BFGL-NGS-7711	ss86313980	5	116167919
nrrc	1565	1.07561	0.204361	5.26328	1.48767e-07	6.82749	ARS-BFGL-NGS-29924	ss86296241	5	118089275
nrrh	44	2.11017	0.34182	6.17334	7.337e-10	9.13448	BFGL-NGS-111829	ss86339668	5	2279211
nrrh	158	1.11859	0.19626	5.69953	1.28604e-08	7.89075	BTB-01752331	rs42866127	5	8399818
nrrh	159	-1.05411	0.196827	-5.35552	9.00034e-08	7.04574	BTB-00220941	rs43429617	5	8435987
nrrh	184	-1.29236	0.199289	-6.48485	9.93918e-11	10.0026	Hapmap58252-rs29024363	rs29024363	5	9652848
nrrh	187	-1.26599	0.220498	-5.7415	1.00651e-08	7.99718	Hapmap32860-BTA-158424	ss117967804	5	9837147
nrrh	190	-1.38449	0.2009	-6.89144	6.3696e-12	11.1959	BTB-01253890	rs42072957	5	9922225
nrrh	197	-1.28299	0.204228	-6.28215	3.68828e-10	9.43318	ARS-BFGL-NGS-3679	ss86316849	5	10381017
nrrh	198	1.29404	0.205547	6.29559	3.38512e-10	9.47043	BTA-75479-no-rs	rs41595053	5	10423634
nrrh	237	-0.990967	0.201578	-4.91605	9.17734e-07	6.03728	ARS-BFGL-NGS-81155	ss86311662	5	13271489
nrrh	247	1.56702	0.303216	5.168	2.47911e-07	6.6057	BTA-87039-no-rs	rs41570420	5	14770370
nrrh	248	1.94512	0.308373	6.30769	3.13333e-10	9.50399	BTB-01113145	rs42272551	5	14838419
nrrh	249	2.48368	0.34782	7.1407	1.09383e-12	11.961	BTA-02257-rs29009814	rs29009814	5	14864337
nrrh	253	-1.95673	0.224561	-8.71358	4.20911e-18	17.3758	ARS-BFGL-NGS-102679	ss86332404	5	15024272
nrrh	254	1.64775	0.27584	5.97357	2.51878e-09	8.59881	BTA-05007-rs29019174	rs29019174	5	15061346
nrrh	256	-1.52269	0.287692	-5.29278	1.26793e-07	6.8969	BTA-92020-no-rs	rs41663008	5	15105474
nrrh	257	1.62238	0.297464	5.45404	5.21491e-08	7.28275	BTB-00861875	rs42024216	5	15176813
nrrh	258	-1.46069	0.204425	-7.14536	1.05784e-12	11.9756	BFGL-NGS-110395	ss86338732	5	15203201
nrrh	260	1.09533	0.19714	5.5561	2.93422e-08	7.53251	BTB-00862015	rs42025555	5	15258458
nrrh	262	-1.18522	0.198659	-5.9661	2.63572e-09	8.5791	Hapmap48014-BTA-59805	rs41649678	5	15369811
nrrh	263	1.68644	0.325426	5.18225	2.29803e-07	6.63864	Hapmap41949-BTA-72796	rs41654020	5	15514245
nrrh	280	-1.12478	0.223587	-5.03061	5.09905e-07	6.29251	ARS-BFGL-NGS-10032	ss86273892	5	17362801
nrrh	287	1.81442	0.318625	5.69453	1.32399e-08	7.87811	BTA-72821-no-rs	rs41587994	5	18434417
nrrh	307	1.53145	0.227056	6.74481	1.74692e-11	10.7577	Hapmap43960-BTA-85875	rs41610275	5	20976423
nrrh	308	1.06466	0.195133	5.45607	5.15595e-08	7.28769	ARS-BFGL-NGS-16315	ss86318839	5	21026931
nrrh	309	-1.67969	0.23241	-7.22727	5.8513e-13	12.2327	BTA-72805-no-rs	rs41587987	5	21056843
nrrh	324	-1.65042	0.217105	-7.60194	3.59629e-14	13.4441	BTA-01717-no-rs	rs29012672	5	22225486
nrrh	328	-1.49582	0.283083	-5.28403	1.32958e-07	6.87629	ARS-BFGL-NGS-35234	ss86325433	5	22685406
nrrh	352	1.58717	0.306381	5.18038	2.32108e-07	6.63431	ARS-BFGL-NGS-100276	ss86332806	5	24401937
nrrh	355	-1.01155	0.208295	-4.85633	1.24051e-06	5.9064	ARS-BFGL-NGS-77906	ss86308294	5	24533402
nrrh	371	2.38282	0.412272	5.77973	8.03988e-09	8.09475	BTA-72978-no-rs	rs41654795	5	25699752
nrrh	375	-1.17805	0.203092	-5.80057	7.10868e-09	8.14821	ARS-BFGL-NGS-8255	ss86326892	5	25915161
nrrh	380	1.17357	0.211919	5.53782	3.2549e-08	7.48746	ARS-BFGL-NGS-50553	ss86280278	5	26181410
nrrh	381	1.13779	0.213507	5.32905	1.04049e-07	6.98276	ARS-BFGL-NGS-21191	ss86274021	5	26263552
nrrh	438	1.0618	0.211163	5.02834	5.15943e-07	6.2874	BFGL-NGS-115593	ss86335510	5	30684691
nrrh	446	-1.22747	0.195133	-6.29043	3.49856e-10	9.45611	BTA-73392-no-rs	rs41656709	5	32104484
nrrh	504	-1.17194	0.228535	-5.12805	3.06308e-07	6.51384	BFGL-NGS-119343	ss86336068	5	36388805
nrrh	515	-1.10051	0.208339	-5.2823	1.3421e-07	6.87221	BTB-01635088	rs42758214	5	37246233
nrrh	517	1.04493	0.203921	5.12419	3.12616e-07	6.50499	BTB-01832706	rs42943019	5	37331234
nrrh	525	-1.06687	0.202868	-5.25894	1.52303e-07	6.81729	BTA-28787-no-rs	rs41599885	5	37925443
nrrh	526	-1.10103	0.216932	-5.07546	4.03746e-07	6.39389	Hapmap43550-BTA-28784	rs41629283	5	37964220
nrrh	528	1.26344	0.23633	5.34608	9.47846e-08	7.02326	Hapmap23837-BTA-163643	ss117967606	5	38131225
nrrh	552	-1.46315	0.22843	-6.40524	1.67116e-10	9.77698	BTA-100721-no-rs	rs41568690	5	40233163
nrrh	579	1.02736	0.203128	5.0577	4.42959e-07	6.35364	ARS-BFGL-NGS-18989	ss86309955	5	42188101
nrrh	603	-1.04935	0.21573	-4.86418	1.19256e-06	5.92352	ARS-BFGL-NGS-30677	ss86294546	5	43565856
nrrh	741	1.17701	0.196894	5.97789	2.45355e-09	8.61021	ARS-BFGL-NGS-44271	ss86309257	5	57606624
nrrh	834	-1.02327	0.202564	-5.05159	4.57276e-07	6.33982	ARS-BFGL-NGS-28026	ss86291162	5	67586221
nrrh	1023	-1.12288	0.22381	-5.01711	5.46826e-07	6.26215	ARS-BFGL-NGS-11620	ss86273559	5	80504904
nrrh	1514	-1.21617	0.207744	-5.85418	5.17002e-09	8.28651	ARS-BFGL-NGS-22069	ss86336410	5	115255985
nrrh	1515	1.13102	0.204297	5.53616	3.2858e-08	7.48336	BTA-75208-no-rs	rs41656290	5	115279103
aisc	315	-2.59756	0.439596	-5.90897	3.72303e-09	8.4291	ARS-BFGL-NGS-94258	ss86324476	6	18488052
aisc	953	1.82936	0.265997	6.87737	7.02318e-12	11.1535	ARS-BFGL-NGS-61109	ss86291446	6	57947092
aisc	1076	-1.16754	0.227801	-5.12526	3.10853e-07	6.50744	BTB-01601529	rs42717584	6	66209350
aisc	1142	1.24097	0.243389	5.09871	3.57458e-07	6.44677	Hapmap60836-rs29027147	rs29027147	6	70209132
aisc	1143	-1.25303	0.254551	-4.92251	8.88101e-07	6.05154	Hapmap54879-rs29017018	rs29017018	6	70236581
aisc	1226	-1.48244	0.227306	-6.52178	7.79446e-11	10.1082	ARS-BFGL-NGS-18944	ss86277856	6	76210037
aisc	1237	1.44975	0.289541	5.00706	5.75967e-07	6.2396	Hapmap51764-BTA-76876	rs41654373	6	78259759
aisc	1438	-1.4983	0.273349	-5.48127	4.47741e-08	7.34897	BTA-77154-no-rs	rs41655345	6	93551941
aisc	1455	-2.60427	0.498125	-5.22815	1.79776e-07	6.74527	ARS-BFGL-NGS-41209	ss86310942	6	94589635
aisc	1459	1.24565	0.255986	4.86609	1.1812e-06	5.92768	BTB-00271326	rs43476044	6	94712856
aisc	1585	1.21335	0.248334	4.88596	1.06868e-06	5.97115	BFGL-NGS-115828	ss86337136	6	101565330
aisc	1743	1.46319	0.285993	5.11617	3.26103e-07	6.48665	ARS-BFGL-NGS-72838	ss86303039	6	109652813
aish	1617	1.42175	0.277924	5.11561	3.27078e-07	6.48535	Hapmap26570-BTC-046391	ss117968265	6	103332668
aish	1627	2.13333	0.362921	5.87822	4.47786e-09	8.34893	BTB-00277427	rs43480825	6	103774451
fti	315	-2.09087	0.358162	-5.83778	5.70069e-09	8.24407	ARS-BFGL-NGS-94258	ss86324476	6	18488052
fti	953	1.48783	0.216299	6.87858	6.9645e-12	11.1571	ARS-BFGL-NGS-61109	ss86291446	6	57947092
fti	1081	0.977701	0.184988	5.28521	1.32109e-07	6.87907	BTB-01362601	rs42484822	6	66394378
fti	1109	-0.993289	0.185857	-5.34437	9.56782e-08	7.01919	BTB-00261837	rs43471621	6	67752994
fti	1120	-1.65416	0.262446	-6.30286	3.23155e-10	9.49059	BFGL-NGS-111636	ss86337306	6	68546212
fti	1127	-1.19348	0.219912	-5.42708	6.06034e-08	7.2175	Hapmap56099-rs29013964	rs29013964	6	69164478
fti	1139	-1.53725	0.300008	-5.12403	3.1288e-07	6.50462	ARS-BFGL-NGS-32371	ss86341640	6	70000724
fti	1151	0.962023	0.188638	5.09984	3.55351e-07	6.44934	BTA-76626-no-rs	rs41653750	6	70959812
fti	1226	-0.893937	0.183984	-4.85878	1.2254e-06	5.91172	ARS-BFGL-NGS-18944	ss86277856	6	76210037
fti	1417	1.22961	0.238719	5.15087	2.71503e-07	6.56623	ARS-BFGL-NGS-60568	ss86291415	6	92465869
fti	1429	-1.27579	0.246643	-5.17262	2.41898e-07	6.61637	Hapmap48462-BTA-77136	rs41655332	6	93080797
fti	1455	-2.5586	0.406965	-6.28703	3.57527e-10	9.44669	ARS-BFGL-NGS-41209	ss86310942	6	94589635
fti	1470	1.29352	0.252427	5.12433	3.12381e-07	6.50532	BTB-00753223	rs41912428	6	95360863
fti	1530	-1.03345	0.212505	-4.86318	1.19859e-06	5.92133	Hapmap54521-ss46526011	rs41255159	6	99028913
fti	1576	1.09317	0.221341	4.93885	8.17239e-07	6.08765	BFGL-NGS-114582	ss86336733	6	101225708
fti	1585	1.44962	0.201174	7.2058	6.83789e-13	12.1651	BFGL-NGS-115828	ss86337136	6	101565330
fti	1751	-1.15301	0.223595	-5.15669	2.63252e-07	6.57963	BTB-00286847	rs43501532	6	110037191
icf	421	-1.40909	0.26453	-5.32677	1.05356e-07	6.97734	ARS-BFGL-NGS-82212	ss86312651	6	25253472
icf	1120	-1.74464	0.31328	-5.56895	2.72744e-08	7.56425	BFGL-NGS-111636	ss86337306	6	68546212
icf	1417	1.48232	0.284501	5.21025	1.9789e-07	6.70358	ARS-BFGL-NGS-60568	ss86291415	6	92465869
icf	1436	-1.18748	0.237949	-4.99048	6.27353e-07	6.20249	UA-IFASA-6709	ss117963883	6	93381472
icf	1554	1.32248	0.233632	5.66053	1.61256e-08	7.79248	ARS-BFGL-NGS-15004	ss86321079	6	100211519
icf	1555	-1.32248	0.233632	-5.66053	1.61256e-08	7.79248	ARS-BFGL-NGS-6645	ss86312538	6	100233109
icf	1607	1.18938	0.226886	5.24219	1.66696e-07	6.77808	Hapmap56959-ss46526470	rs41256933	6	102659834
icf	1636	1.689	0.313575	5.38627	7.59803e-08	7.1193	ARS-BFGL-NGS-20995	ss86324073	6	104305915
icf	1756	1.3387	0.263339	5.08356	3.86998e-07	6.41229	ARS-BFGL-NGS-10777	ss86273508	6	110265558
icf	1908	-1.74226	0.285778	-6.09655	1.18405e-09	8.92663	Hapmap23681-BTA-108516	rs43708900	6	117743386
iflc	315	-2.55591	0.432634	-5.90779	3.74962e-09	8.42601	ARS-BFGL-NGS-94258	ss86324476	6	18488052
iflc	381	1.14115	0.226141	5.04619	4.70303e-07	6.32762	Hapmap27235-BTA-163445	ss117975070	6	22576164
iflc	676	-1.48965	0.294211	-5.0632	4.30429e-07	6.3661	BTA-75891-no-rs	rs41595953	6	42239393
iflc	908	1.20807	0.244655	4.93785	8.21409e-07	6.08544	BTB-00843793	rs42005069	6	55147990
iflc	953	1.63443	0.260984	6.26257	4.17761e-10	9.37907	ARS-BFGL-NGS-61109	ss86291446	6	57947092
iflc	1109	-1.12705	0.22371	-5.038	4.9075e-07	6.30914	BTB-00261837	rs43471621	6	67752994
iflc	1120	-1.81841	0.317715	-5.7234	1.11896e-08	7.95119	BFGL-NGS-111636	ss86337306	6	68546212
iflc	1127	-1.40059	0.265117	-5.28291	1.33768e-07	6.87365	Hapmap56099-rs29013964	rs29013964	6	69164478
iflc	1139	-1.84055	0.360296	-5.10844	3.39649e-07	6.46897	ARS-BFGL-NGS-32371	ss86341640	6	70000724
iflc	1226	-1.16283	0.222781	-5.21961	1.88204e-07	6.72537	ARS-BFGL-NGS-18944	ss86277856	6	76210037
iflc	1455	-3.1601	0.488146	-6.47368	1.06952e-10	9.97081	ARS-BFGL-NGS-41209	ss86310942	6	94589635
iflc	1550	1.12278	0.230675	4.86737	1.17362e-06	5.93047	Hapmap54490-rs29018486	rs29018486	6	100054492
iflc	1576	1.37355	0.266112	5.16155	2.56552e-07	6.59082	BFGL-NGS-114582	ss86336733	6	101225708
iflc	1585	1.74304	0.242425	7.19002	7.66573e-13	12.1154	BFGL-NGS-115828	ss86337136	6	101565330
iflc	1751	-1.35468	0.269655	-5.02375	5.28358e-07	6.27707	BTB-00286847	rs43501532	6	110037191
iflh	1627	1.9618	0.349988	5.60534	2.21555e-08	7.65452	BTB-00277427	rs43480825	6	103774451
nrrc	43	1.1294	0.199585	5.65874	1.62928e-08	7.788	BTB-01692201	rs42802002	6	2327244
nrrc	102	1.3782	0.265632	5.18838	2.22418e-07	6.65283	BTB-00243309	rs43448155	6	7258668
nrrc	325	1.2637	0.228145	5.53902	3.23289e-08	7.49041	Hapmap60777-rs29027003	rs29027003	6	19058647
nrrc	350	1.30383	0.263531	4.94754	7.81806e-07	6.1069	BTB-01680436	rs42796260	6	20693665
nrrc	359	-1.51672	0.302524	-5.01355	5.56982e-07	6.25416	Hapmap49304-BTA-77734	rs41655063	6	21293951
nrrc	414	1.43446	0.236508	6.06516	1.43756e-09	8.84237	BTB-01427403	rs42547291	6	24827452
nrrc	953	1.14338	0.219029	5.22022	1.87587e-07	6.7268	ARS-BFGL-NGS-61109	ss86291446	6	57947092
nrrc	1077	1.03401	0.1996	5.18041	2.3207e-07	6.63438	BTB-01601425	rs42716880	6	66235480
nrrc	1080	-0.914188	0.187708	-4.87027	1.15663e-06	5.93681	BTB-01362640	rs42485661	6	66362612
nrrc	1083	-1.02493	0.185153	-5.53558	3.29645e-08	7.48195	BTA-122855-no-rs	rs41621536	6	66463774
nrrc	1085	0.929875	0.186522	4.98534	6.44174e-07	6.191	Hapmap47788-BTA-96313	rs41599002	6	66509207
nrrc	1111	-0.930583	0.190619	-4.8819	1.09079e-06	5.96226	Hapmap42793-BTA-108076	rs41568930	6	67805804
nrrc	1130	-0.965085	0.18763	-5.14355	2.82223e-07	6.54941	ARS-BFGL-NGS-70101	ss86300727	6	69416751
nrrc	1149	1.03876	0.209022	4.96962	6.983e-07	6.15596	ARS-BFGL-NGS-92044	ss86322041	6	70581495
nrrc	1152	-1.13972	0.225169	-5.06162	4.33996e-07	6.36251	BFGL-NGS-117708	ss86335521	6	70999090
nrrc	1204	-1.00396	0.200342	-5.01123	5.63704e-07	6.24895	ARS-BFGL-NGS-93711	ss86324560	6	74084829
nrrc	1212	1.01952	0.193485	5.26925	1.44048e-07	6.84149	Hapmap50462-BTA-76734	rs41587861	6	74513088
nrrc	1218	1.2458	0.197502	6.30778	3.13135e-10	9.50427	ARS-BFGL-NGS-4881	ss86327777	6	74801324
nrrc	1219	1.19983	0.194866	6.15721	8.11681e-10	9.09061	ARS-BFGL-NGS-20249	ss86339620	6	74849823
nrrc	1226	-1.13649	0.186777	-6.08474	1.27384e-09	8.89488	ARS-BFGL-NGS-18944	ss86277856	6	76210037
nrrc	1237	1.60618	0.237205	6.77127	1.45831e-11	10.8361	Hapmap51764-BTA-76876	rs41654373	6	78259759
nrrc	1438	-1.36834	0.224384	-6.09821	1.17196e-09	8.93109	BTA-77154-no-rs	rs41655345	6	93551941
nrrc	1439	0.981677	0.197089	4.98088	6.59092e-07	6.18105	ARS-BFGL-NGS-12358	ss86330106	6	93611953
nrrc	1459	1.16148	0.210206	5.52544	3.49127e-08	7.45702	BTB-00271326	rs43476044	6	94712856
nrrc	1463	-1.11349	0.206761	-5.3854	7.6348e-08	7.1172	BTB-00271049	rs43482362	6	94864234
nrrc	1589	1.18519	0.219485	5.39987	7.04787e-08	7.15194	Hapmap24125-BTC-045641	ss117968091	6	101704744
nrrc	1680	0.951175	0.183063	5.19589	2.13681e-07	6.67023	BTB-00279483	rs43482079	6	106386383
nrrc	1681	1.25983	0.248163	5.07662	4.01302e-07	6.39653	BFGL-NGS-113808	ss86337598	6	106421077
nrrc	1743	1.24972	0.234637	5.32618	1.05693e-07	6.97596	ARS-BFGL-NGS-72838	ss86303039	6	109652813
nrrc	1753	1.1491	0.206881	5.5544	2.96273e-08	7.52831	Hapmap60689-rs29012203	rs29012203	6	110080591
nrrc	1823	1.19728	0.237768	5.0355	4.97156e-07	6.30351	ARS-BFGL-NGS-101027	ss86331797	6	113568630
nrrh	330	-1.38568	0.253564	-5.46481	4.91001e-08	7.30892	BTB-01038817	rs42196980	6	19390619
nrrh	359	-1.65474	0.323519	-5.11482	3.28444e-07	6.48354	Hapmap49304-BTA-77734	rs41655063	6	21293951
nrrh	422	0.960884	0.194374	4.94348	7.98171e-07	6.0979	Hapmap50545-BTA-102653	rs41612056	6	25289211
nrrh	424	1.51328	0.311971	4.85071	1.27602e-06	5.89414	ARS-BFGL-NGS-6319	ss86319986	6	25474941
nrrh	935	0.97312	0.196572	4.95045	7.70269e-07	6.11336	BTB-01132969	rs42287981	6	56419575
nrrh	972	1.28742	0.243409	5.28912	1.29336e-07	6.88828	ARS-BFGL-NGS-106371	ss86302048	6	59620476
nrrh	1682	1.79408	0.268762	6.67535	2.79744e-11	10.5532	BFGL-NGS-111057	ss86336892	6	106517122
nrrh	1913	-2.14968	0.432193	-4.97389	6.83181e-07	6.16546	ARS-BFGL-NGS-99486	ss86329449	6	118182364
aisc	270	-1.1524	0.236993	-4.86259	1.20214e-06	5.92005	BFGL-NGS-110947	ss86337556	7	20163702
aisc	558	1.27232	0.25488	4.99184	6.22983e-07	6.20552	Hapmap24493-BTA-150258	ss117968920	7	38382424
aisc	568	-1.75624	0.327606	-5.36083	8.74131e-08	7.05842	BTB-01364902	rs42489589	7	38859302
aisc	585	1.80006	0.353942	5.08575	3.82592e-07	6.41726	ARS-BFGL-NGS-81749	ss86311967	7	39658828
aisc	639	1.69616	0.324045	5.23433	1.73895e-07	6.75971	BTB-01207097	rs42364419	7	42811272
aisc	641	-1.76248	0.321656	-5.47939	4.52482e-08	7.3444	BTB-01207331	rs42366653	7	42872963
aisc	644	1.3877	0.247933	5.59708	2.32284e-08	7.63398	ARS-BFGL-NGS-76328	ss86306257	7	43224755
aisc	648	-2.80645	0.481453	-5.82913	6.00165e-09	8.22173	BTB-01561766	rs42683304	7	43424183
aisc	700	1.72342	0.315615	5.46051	5.02955e-08	7.29847	ARS-BFGL-NGS-24225	ss86301883	7	47136122
aisc	710	-1.92362	0.29086	-6.61356	4.2363e-11	10.373	BTB-00310653	rs43514838	7	47867425
aisc	711	1.92155	0.2889	6.65126	3.29003e-11	10.4828	BTA-79025-no-rs	rs41593227	7	47892300
aisc	846	-1.45625	0.29169	-4.99246	6.21003e-07	6.20691	BTB-00312468	rs43523724	7	58732575
aisc	1241	1.18658	0.242736	4.88836	1.05583e-06	5.97641	ARS-BFGL-NGS-11872	ss86299625	7	82998908
aisc	1369	-2.04714	0.334552	-6.11905	1.02972e-09	8.98728	Hapmap27428-BTA-151920	ss117968986	7	91483570
fti	81	-1.34654	0.26586	-5.06485	4.26756e-07	6.36982	ARS-BFGL-NGS-32595	ss86329905	7	4676302
fti	152	-1.18948	0.216626	-5.49094	4.2408e-08	7.37255	BFGL-NGS-111321	ss86340189	7	12234576
fti	270	-1.18375	0.192429	-6.15162	8.40525e-10	9.07545	BFGL-NGS-110947	ss86337556	7	20163702
fti	279	-1.04207	0.191691	-5.4362	5.76055e-08	7.23954	ARS-BFGL-NGS-37888	ss86338361	7	20771979
fti	290	1.03865	0.209459	4.95873	7.38361e-07	6.13173	BFGL-NGS-118532	ss86336894	7	21518141
fti	297	-1.06894	0.201877	-5.29501	1.25267e-07	6.90216	UA-IFASA-8256	ss117963969	7	21704630
fti	305	-1.08084	0.194492	-5.55725	2.9152e-08	7.53533	BFGL-NGS-115712	ss86339660	7	22490555
fti	306	0.992172	0.196886	5.03932	4.87382e-07	6.31213	ARS-BFGL-NGS-29084	ss86304934	7	22524899
fti	314	-1.02291	0.186574	-5.4826	4.44423e-08	7.3522	ARS-BFGL-NGS-53334	ss86283892	7	23016916
fti	321	-1.11083	0.223913	-4.96099	7.29864e-07	6.13676	BTB-00301021	rs43509325	7	23426104
fti	388	-1.09543	0.225532	-4.85709	1.23579e-06	5.90806	ARS-BFGL-NGS-109381	ss86292285	7	27661808
fti	475	1.88133	0.351297	5.35538	9.00688e-08	7.04543	BTB-00549060	rs41712653	7	33229902
fti	512	-1.30425	0.240032	-5.43365	5.8428e-08	7.23338	UA-IFASA-4904	ss117963926	7	35153271
fti	548	0.989806	0.187492	5.27919	1.36495e-07	6.86488	ARS-BFGL-NGS-10897	ss86287096	7	37663110
fti	568	-1.35603	0.267067	-5.07749	3.99487e-07	6.3985	BTB-01364902	rs42489589	7	38859302
fti	570	1.901	0.275374	6.90334	5.86358e-12	11.2318	ARS-BFGL-NGS-17959	ss86327006	7	38904457
fti	571	1.33183	0.232663	5.72429	1.11317e-08	7.95344	BTB-01364730	rs42487828	7	38967158
fti	572	-1.38604	0.246755	-5.61707	2.07135e-08	7.68375	Hapmap32661-BTA-28979	rs41599453	7	38997984
fti	574	-1.85141	0.277541	-6.67076	2.88531e-11	10.5398	Hapmap43828-BTA-28993	rs41630389	7	39060855
fti	582	1.02536	0.197987	5.17893	2.33912e-07	6.63095	ARS-BFGL-NGS-35666	ss86305591	7	39392834
fti	585	1.67444	0.288504	5.80387	6.97131e-09	8.15669	ARS-BFGL-NGS-81749	ss86311967	7	39658828
fti	594	-1.18247	0.227034	-5.20834	1.9992e-07	6.69914	ARS-BFGL-NGS-13640	ss86341759	7	40290621
fti	599	0.978617	0.190181	5.14571	2.79016e-07	6.55437	BFGL-NGS-113876	ss86341381	7	40644182
fti	600	-1.08708	0.218083	-4.98471	6.46261e-07	6.18959	Hapmap35385-SCAFFOLD265562_8165	ss117969118	7	40666199
fti	602	1.20721	0.229558	5.25885	1.52378e-07	6.81708	BTB-01849321	rs42959669	7	40752293
fti	616	1.1557	0.185197	6.24038	4.80893e-10	9.31795	BFGL-NGS-119353	ss86335525	7	41417884
fti	624	1.11771	0.197952	5.64637	1.74995e-08	7.75697	ARS-BFGL-NGS-30468	ss86327902	7	41805531
fti	639	1.48357	0.263479	5.6307	1.91533e-08	7.71776	BTB-01207097	rs42364419	7	42811272
fti	641	-1.50196	0.261706	-5.73911	1.02071e-08	7.9911	BTB-01207331	rs42366653	7	42872963
fti	644	1.05659	0.201737	5.23746	1.70994e-07	6.76702	ARS-BFGL-NGS-76328	ss86306257	7	43224755
fti	648	-2.5022	0.392936	-6.36796	2.12723e-10	9.67218	BTB-01561766	rs42683304	7	43424183
fti	665	1.32182	0.254244	5.19902	2.10135e-07	6.6775	ARS-BFGL-NGS-74330	ss86303579	7	44720216
fti	692	0.958668	0.193397	4.957	7.44931e-07	6.12788	ARS-BFGL-NGS-64956	ss86295038	7	46883556
fti	700	1.44147	0.257939	5.58841	2.44078e-08	7.61247	ARS-BFGL-NGS-24225	ss86301883	7	47136122
fti	710	-1.63165	0.237312	-6.87555	7.11254e-12	11.148	BTB-00310653	rs43514838	7	47867425
fti	711	1.61202	0.235761	6.83752	9.25274e-12	11.0337	BTA-79025-no-rs	rs41593227	7	47892300
fti	872	-1.30872	0.264931	-4.93985	8.13075e-07	6.08987	BTB-00313229	rs43521686	7	60088037
fti	898	-1.94082	0.369204	-5.25677	1.54096e-07	6.81221	BTB-00314287	rs43519340	7	61367014
fti	1005	-0.943545	0.18425	-5.121	3.17911e-07	6.49769	BTA-97930-no-rs	rs41667267	7	66981407
fti	1011	-1.41544	0.206794	-6.84469	8.80606e-12	11.0552	ARS-BFGL-NGS-42452	ss86319850	7	67265746
fti	1258	-1.7792	0.364191	-4.88535	1.07198e-06	5.96981	BTB-01865608	rs42975843	7	84145466
fti	1347	-1.70046	0.29682	-5.72893	1.08339e-08	7.96521	BTB-01259803	rs42179919	7	89734142
fti	1352	2.28705	0.411494	5.55792	2.90409e-08	7.53699	Hapmap25655-BTA-87375	ss61505021	7	90006186
fti	1394	-1.10955	0.197103	-5.62929	1.93087e-08	7.71425	Hapmap52307-rs29009626	rs29009626	7	93886136
fti	1429	1.28616	0.188103	6.83753	9.25192e-12	11.0338	ARS-BFGL-NGS-42106	ss86312419	7	97772240
fti	1432	1.09412	0.19286	5.67313	1.4991e-08	7.82417	ARS-BFGL-NGS-68719	ss86298376	7	97987849
fti	1433	1.20608	0.192726	6.258	4.30049e-10	9.36648	Hapmap24200-BTA-147598	ss117968909	7	98013150
fti	1434	1.30139	0.204444	6.36551	2.16113e-10	9.66532	ARS-BFGL-NGS-4612	ss86290989	7	98173299
fti	1443	1.01395	0.202192	5.01479	5.53438e-07	6.25693	ARS-BFGL-NGS-22325	ss86303738	7	98757265
fti	1451	0.91009	0.184585	4.93047	8.52892e-07	6.06911	Hapmap38937-BTA-121815	rs41622872	7	99344820
fti	1469	0.996925	0.196484	5.07382	4.07218e-07	6.39017	BTA-87872-no-rs	rs41571155	7	101358190
fti	1486	1.16764	0.226946	5.14501	2.80053e-07	6.55276	ARS-BFGL-NGS-4342	ss86313622	7	102889266
fti	1506	1.0263	0.191132	5.36959	8.33012e-08	7.07935	Hapmap53417-rs29014877	rs29014877	7	105171211
fti	1526	-1.27523	0.252124	-5.05795	4.42383e-07	6.3542	BTB-02081792	rs43188982	7	106274908
icf	81	-1.5502	0.316814	-4.89309	1.03087e-06	5.98679	ARS-BFGL-NGS-32595	ss86329905	7	4676302
icf	103	-1.57411	0.287345	-5.47812	4.55731e-08	7.34129	ARS-BFGL-NGS-104477	ss86334350	7	5797304
icf	184	-1.07751	0.216399	-4.97927	6.64555e-07	6.17747	ARS-BFGL-NGS-54629	ss86284813	7	14142752
icf	207	-1.10245	0.223394	-4.935	8.33417e-07	6.07914	UA-IFASA-7060	ss117963944	7	16298320
icf	548	1.30133	0.223867	5.81296	6.60595e-09	8.18006	ARS-BFGL-NGS-10897	ss86287096	7	37663110
icf	570	2.09866	0.326375	6.43021	1.42078e-10	9.84747	ARS-BFGL-NGS-17959	ss86327006	7	38904457
icf	574	-1.96977	0.328802	-5.99075	2.26871e-09	8.64422	Hapmap43828-BTA-28993	rs41630389	7	39060855
icf	582	1.23674	0.235747	5.24605	1.63269e-07	6.7871	ARS-BFGL-NGS-35666	ss86305591	7	39392834
icf	583	-1.38977	0.234077	-5.93723	3.1395e-09	8.50314	Hapmap36526-SCAFFOLD150535_3651	ss117969144	7	39497085
icf	792	1.19042	0.219275	5.42889	5.99962e-08	7.22188	ARS-USMARC-Parent-DQ650635-rs29012174	rs29012174	7	55116289
icf	804	-1.11274	0.215702	-5.15869	2.60472e-07	6.58424	Hapmap51384-BTA-108597	rs41614823	7	56022790
icf	875	1.36218	0.266162	5.11786	3.2322e-07	6.4905	ARS-BFGL-NGS-56647	ss86287494	7	60323501
icf	900	-1.17356	0.234146	-5.01209	5.61218e-07	6.25087	BTB-01771905	rs42880950	7	61518815
icf	986	-1.33976	0.239851	-5.5858	2.47749e-08	7.60599	BFGL-NGS-109819	ss86338784	7	65884166
icf	1005	-1.10225	0.219814	-5.01447	5.54357e-07	6.25621	BTA-97930-no-rs	rs41667267	7	66981407
icf	1007	-1.25958	0.223838	-5.62719	1.95429e-08	7.70901	BTB-00318021	rs43524366	7	67033026
icf	1011	-1.49772	0.246173	-6.08401	1.27959e-09	8.89293	ARS-BFGL-NGS-42452	ss86319850	7	67265746
icf	1067	1.2712	0.261772	4.85613	1.24175e-06	5.90597	ARS-BFGL-NGS-43040	ss86311204	7	72099380
icf	1347	-1.73297	0.35176	-4.92657	8.69966e-07	6.0605	BTB-01259803	rs42179919	7	89734142
icf	1381	1.59676	0.284664	5.60928	2.16602e-08	7.66434	BFGL-NGS-111107	ss86336498	7	92021282
icf	1411	-1.1959	0.245201	-4.87722	1.11681e-06	5.95202	ARS-BFGL-NGS-29400	ss86285630	7	95437013
icf	1412	1.20231	0.236986	5.07334	4.08251e-07	6.38907	ARS-BFGL-NGS-100632	ss86334134	7	95577863
icf	1429	1.5257	0.223806	6.81706	1.06529e-11	10.9725	ARS-BFGL-NGS-42106	ss86312419	7	97772240
icf	1433	1.39653	0.229024	6.09775	1.17531e-09	8.92985	Hapmap24200-BTA-147598	ss117968909	7	98013150
icf	1434	1.2046	0.244392	4.92897	8.59422e-07	6.06579	ARS-BFGL-NGS-4612	ss86290989	7	98173299
icf	1437	1.40324	0.220577	6.36168	2.21517e-10	9.65459	ARS-BFGL-NGS-43901	ss86321563	7	98498047
icf	1440	-1.23575	0.224892	-5.49486	4.14831e-08	7.38213	ARS-BFGL-NGS-69455	ss86300200	7	98635208
icf	1443	1.49025	0.241716	6.16529	7.71624e-10	9.11259	ARS-BFGL-NGS-22325	ss86303738	7	98757265
icf	1457	1.1285	0.231404	4.87675	1.11947e-06	5.95099	ARS-BFGL-NGS-42763	ss86310226	7	100015468
icf	1506	1.30207	0.227955	5.71196	1.19622e-08	7.92219	Hapmap53417-rs29014877	rs29014877	7	105171211
icf	1535	-1.44784	0.228522	-6.33567	2.61879e-10	9.5819	Hapmap43691-BTA-80500	rs41597361	7	106984999
iflc	80	1.24903	0.25585	4.88188	1.09088e-06	5.96222	ARS-BFGL-NGS-41534	ss86317316	7	4633434
iflc	81	-1.61494	0.320223	-5.04317	4.7773e-07	6.32082	ARS-BFGL-NGS-32595	ss86329905	7	4676302
iflc	152	-1.2847	0.261647	-4.91005	9.46079e-07	6.02407	BFGL-NGS-111321	ss86340189	7	12234576
iflc	270	-1.39455	0.231899	-6.01361	1.9731e-09	8.70485	BFGL-NGS-110947	ss86337556	7	20163702
iflc	279	-1.25493	0.230837	-5.43643	5.75296e-08	7.24011	ARS-BFGL-NGS-37888	ss86338361	7	20771979
iflc	290	1.26653	0.253474	4.99669	6.07627e-07	6.21636	BFGL-NGS-118532	ss86336894	7	21518141
iflc	312	-1.37288	0.277763	-4.94263	8.01635e-07	6.09602	BTB-01398723	rs42522740	7	22942353
iflc	314	-1.15869	0.225637	-5.1352	2.94976e-07	6.53021	ARS-BFGL-NGS-53334	ss86283892	7	23016916
iflc	321	-1.3212	0.26881	-4.915	9.22645e-07	6.03497	BTB-00301021	rs43509325	7	23426104
iflc	475	2.14384	0.426817	5.02286	5.30818e-07	6.27505	BTB-00549060	rs41712653	7	33229902
iflc	512	-1.65676	0.289522	-5.7224	1.12553e-08	7.94864	UA-IFASA-4904	ss117963926	7	35153271
iflc	558	1.33716	0.249558	5.35811	8.8728e-08	7.05194	Hapmap24493-BTA-150258	ss117968920	7	38382424
iflc	568	-1.6279	0.321594	-5.06197	4.332e-07	6.36331	BTB-01364902	rs42489589	7	38859302
iflc	570	2.13533	0.331186	6.44752	1.26909e-10	9.89651	ARS-BFGL-NGS-17959	ss86327006	7	38904457
iflc	571	1.4088	0.279254	5.04487	4.73537e-07	6.32465	BTB-01364730	rs42487828	7	38967158
iflc	572	-1.48984	0.296205	-5.02976	5.12169e-07	6.29059	Hapmap32661-BTA-28979	rs41599453	7	38997984
iflc	574	-1.961	0.333948	-5.87217	4.643e-09	8.3332	Hapmap43828-BTA-28993	rs41630389	7	39060855
iflc	582	1.21037	0.238813	5.06828	4.19188e-07	6.37759	ARS-BFGL-NGS-35666	ss86305591	7	39392834
iflc	585	1.86971	0.346853	5.3905	7.42274e-08	7.12944	ARS-BFGL-NGS-81749	ss86311967	7	39658828
iflc	599	1.12629	0.22982	4.90075	9.91722e-07	6.00361	BFGL-NGS-113876	ss86341381	7	40644182
iflc	616	1.26749	0.223426	5.67297	1.50046e-08	7.82378	BFGL-NGS-119353	ss86335525	7	41417884
iflc	624	1.33475	0.238884	5.58744	2.45441e-08	7.61005	ARS-BFGL-NGS-30468	ss86327902	7	41805531
iflc	639	1.54718	0.317868	4.86737	1.17362e-06	5.93047	BTB-01207097	rs42364419	7	42811272
iflc	641	-1.57761	0.315671	-4.99764	6.04648e-07	6.2185	BTB-01207331	rs42366653	7	42872963
iflc	644	1.38666	0.242973	5.70705	1.23092e-08	7.90977	ARS-BFGL-NGS-76328	ss86306257	7	43224755
iflc	648	-2.50207	0.471726	-5.30407	1.19238e-07	6.92358	BTB-01561766	rs42683304	7	43424183
iflc	700	1.77299	0.309832	5.72242	1.12536e-08	7.94871	ARS-BFGL-NGS-24225	ss86301883	7	47136122
iflc	710	-1.91308	0.285436	-6.70231	2.33148e-11	10.6324	BTB-00310653	rs43514838	7	47867425
iflc	711	1.9139	0.283574	6.74921	1.69537e-11	10.7707	BTA-79025-no-rs	rs41593227	7	47892300
iflc	872	-1.70785	0.318635	-5.35989	8.78636e-08	7.05619	BTB-00313229	rs43521686	7	60088037
iflc	898	-2.29436	0.443989	-5.16761	2.4843e-07	6.6048	BTB-00314287	rs43519340	7	61367014
iflc	1011	-1.46521	0.249487	-5.87289	4.62305e-09	8.33507	ARS-BFGL-NGS-42452	ss86319850	7	67265746
iflc	1347	-1.92515	0.356778	-5.39593	7.203e-08	7.14249	BTB-01259803	rs42179919	7	89734142
iflc	1369	-1.81892	0.328111	-5.54361	3.14984e-08	7.50171	Hapmap27428-BTA-151920	ss117968986	7	91483570
iflc	1394	-1.24769	0.238579	-5.22967	1.78308e-07	6.74883	Hapmap52307-rs29009626	rs29009626	7	93886136
iflc	1429	1.40712	0.227062	6.19707	6.32082e-10	9.19923	ARS-BFGL-NGS-42106	ss86312419	7	97772240
iflc	1432	1.2165	0.232162	5.23988	1.68788e-07	6.77266	ARS-BFGL-NGS-68719	ss86298376	7	97987849
iflc	1433	1.30162	0.232358	5.60179	2.26104e-08	7.64569	Hapmap24200-BTA-147598	ss117968909	7	98013150
iflc	1434	1.4413	0.24745	5.82461	6.16478e-09	8.21008	ARS-BFGL-NGS-4612	ss86290989	7	98173299
iflc	1443	1.24699	0.245106	5.08755	3.78992e-07	6.42137	ARS-BFGL-NGS-22325	ss86303738	7	98757265
iflc	1451	1.17743	0.22245	5.29301	1.26634e-07	6.89745	Hapmap38937-BTA-121815	rs41622872	7	99344820
iflc	1465	-1.13796	0.227741	-4.99673	6.07493e-07	6.21646	Hapmap42087-BTA-118374	rs41620499	7	100959884
iflc	1469	1.15613	0.237842	4.86092	1.2123e-06	5.91639	BTA-87872-no-rs	rs41571155	7	101358190
iflc	1486	1.44604	0.274338	5.27102	1.42674e-07	6.84565	ARS-BFGL-NGS-4342	ss86313622	7	102889266
iflc	1506	1.1957	0.231124	5.17341	2.40876e-07	6.61821	Hapmap53417-rs29014877	rs29014877	7	105171211
iflc	1526	-1.56807	0.302991	-5.1753	2.38468e-07	6.62257	BTB-02081792	rs43188982	7	106274908
iflc	1628	1.15095	0.236457	4.86748	1.17295e-06	5.93072	BTA-112703-no-rs	rs41569770	7	111710279
nrrc	56	-1.31502	0.259436	-5.06876	4.18119e-07	6.3787	ARS-BFGL-NGS-38379	ss86338810	7	3312035
nrrc	409	1.29002	0.253672	5.08539	3.83319e-07	6.41644	BTB-00302034	rs43507130	7	28567404
nrrc	784	-1.03539	0.19238	-5.382	7.77909e-08	7.10907	ARS-BFGL-NGS-11368	ss86314973	7	54360523
nrrc	797	0.980086	0.188807	5.19094	2.19401e-07	6.65876	BFGL-NGS-111377	ss86340943	7	55434939
nrrc	799	-1.15139	0.201573	-5.71202	1.19577e-08	7.92235	BTA-66896-no-rs	rs43709854	7	55478917
nrrc	846	-1.54491	0.238808	-6.46926	1.10096e-10	9.95823	BTB-00312468	rs43523724	7	58732575
nrrc	1043	1.45221	0.270462	5.36937	8.34019e-08	7.07882	ARS-BFGL-NGS-33067	ss86317738	7	69833936
nrrc	1045	-1.14039	0.203426	-5.60592	2.20813e-08	7.65597	ARS-BFGL-NGS-33929	ss86304246	7	69898570
nrrc	1057	-1.13507	0.210529	-5.39151	7.38114e-08	7.13188	ARS-BFGL-NGS-12863	ss86328483	7	71240079
nrrc	1062	-1.17883	0.218949	-5.38404	7.69223e-08	7.11395	ARS-BFGL-NGS-23091	ss86288525	7	71614369
nrrc	1069	1.32646	0.255747	5.18661	2.24528e-07	6.64873	BTB-00318475	rs43526719	7	72192173
nrrc	1072	1.11916	0.206661	5.41544	6.46518e-08	7.18942	BTB-00318749	rs43522992	7	72446116
nrrc	1073	1.03409	0.201149	5.14092	2.8619e-07	6.54335	BTB-00318760	rs43523003	7	72473118
nrrc	1157	1.00919	0.192615	5.23942	1.69206e-07	6.77158	BTB-00510546	rs41680333	7	77572670
nrrc	1216	-1.05715	0.188404	-5.61108	2.14377e-08	7.66882	BFGL-NGS-114593	ss86341214	7	81570647
nrrc	1239	0.963618	0.196028	4.91572	9.19278e-07	6.03655	ARS-BFGL-NGS-64882	ss86295899	7	82923398
nrrc	1241	0.985444	0.199542	4.93853	8.18576e-07	6.08694	ARS-BFGL-NGS-11872	ss86299625	7	82998908
nrrc	1298	1.10764	0.192443	5.75568	9.26202e-09	8.03329	BTB-01141010	rs42296555	7	86363738
nrrc	1304	-0.983073	0.186405	-5.27386	1.40498e-07	6.85233	ARS-BFGL-NGS-63600	ss86293886	7	86669785
nrrc	1309	1.11268	0.188228	5.91134	3.67028e-09	8.4353	BFGL-NGS-110200	ss86336620	7	86823742
nrrc	1312	1.13476	0.190262	5.9642	2.6664e-09	8.57407	BTB-01848865	rs42957016	7	87008149
nrrc	1315	-1.27033	0.191169	-6.64506	3.43001e-11	10.4647	BTB-00598959	rs41763830	7	87359924
nrrc	1344	-0.95855	0.185352	-5.17151	2.43325e-07	6.61381	Hapmap47742-BTA-80071	rs41656596	7	89384116
nrrc	1351	1.05364	0.190342	5.53551	3.29784e-08	7.48177	Hapmap49872-BTA-115580	rs41611059	7	89967934
nrrc	1353	-1.08731	0.204036	-5.32901	1.04073e-07	6.98266	Hapmap43690-BTA-80156	rs41568591	7	90058029
nrrc	1354	-1.03684	0.201949	-5.13417	2.96581e-07	6.52786	Hapmap60894-rs29027443	rs29027443	7	90080630
nrrc	1361	1.01514	0.207371	4.89528	1.01951e-06	5.99161	Hapmap39294-BTA-80145	rs41656938	7	90655911
nrrc	1369	-1.83726	0.274717	-6.68783	2.5714e-11	10.5898	Hapmap27428-BTA-151920	ss117968986	7	91483570
nrrc	1597	-1.05453	0.193917	-5.43805	5.70145e-08	7.24401	BTA-118421-no-rs	ss117968878	7	110332484
nrrc	1598	1.546	0.291897	5.29639	1.2433e-07	6.90543	Hapmap53962-rs29017056	rs29017056	7	110397885
nrrc	1599	1.63604	0.289459	5.65206	1.6934e-08	7.77124	Hapmap3177-BTA-16454	rs41577424	7	110422232
nrrh	39	-1.05465	0.213556	-4.93852	8.18626e-07	6.08691	Hapmap60952-rs29020997	rs29020997	7	2525964
nrrh	445	1.11658	0.213253	5.23594	1.724e-07	6.76346	Hapmap41223-BTA-31228	rs41580620	7	31278372
aisc	216	1.29146	0.233977	5.5196	3.6083e-08	7.4427	BFGL-NGS-115932	ss86337469	8	17295687
aisc	265	-1.27188	0.230257	-5.52374	3.52491e-08	7.45285	BFGL-NGS-110622	ss86337944	8	20392000
aisc	286	1.87915	0.381462	4.92618	8.71695e-07	6.05964	ARS-BFGL-NGS-2625	ss86302732	8	21328935
aisc	337	1.47052	0.287014	5.12351	3.13734e-07	6.50344	Hapmap41408-BTA-103152	rs41613959	8	24608595
aisc	406	1.28192	0.254959	5.02795	5.17007e-07	6.2865	ARS-BFGL-NGS-19596	ss86286545	8	28300644
aisc	407	1.28192	0.254959	5.02795	5.17007e-07	6.2865	ARS-BFGL-NGS-81374	ss86311473	8	28320753
aisc	408	1.28192	0.254959	5.02795	5.17007e-07	6.2865	ARS-BFGL-NGS-83209	ss86313461	8	28384201
aisc	609	-2.13384	0.34654	-6.15756	8.09896e-10	9.09157	BTB-01581546	rs42698410	8	42405548
aisc	611	1.43954	0.282109	5.10278	3.49902e-07	6.45605	Hapmap47481-BTA-105587	rs41616410	8	42460982
aisc	907	2.0946	0.421484	4.96958	6.98432e-07	6.15588	Hapmap23845-BTA-81285	rs41607589	8	59805132
aisc	989	-1.23551	0.254324	-4.85802	1.23008e-06	5.91007	ARS-BFGL-NGS-16925	ss86323536	8	64476783
aisc	1082	-1.14397	0.231755	-4.93612	8.28696e-07	6.0816	ARS-BFGL-NGS-3330	ss86292001	8	71429865
aisc	1113	-2.29604	0.366339	-6.26753	4.04794e-10	9.39277	BTB-00357728	rs43564499	8	73800791
aisc	1125	-1.92039	0.352465	-5.44846	5.38001e-08	7.26922	ARS-BFGL-NGS-91718	ss86322837	8	74467685
aisc	1126	1.22487	0.245	4.99947	5.98974e-07	6.22259	Hapmap57757-ss46526215	rs41255355	8	74949334
aisc	1242	-1.35639	0.230172	-5.89294	4.09959e-09	8.38726	BTA-110160-no-rs	rs41612589	8	81389800
aisc	1296	-1.36	0.24738	-5.49762	4.0845e-08	7.38886	Hapmap53638-rs29019444	rs29019444	8	85273894
aisc	1319	1.17186	0.23181	5.05526	4.48617e-07	6.34812	ARS-BFGL-NGS-25285	ss86319872	8	86501009
aisc	1323	2.1982	0.392499	5.60052	2.27745e-08	7.64255	ARS-BFGL-NGS-13571	ss86317512	8	86647495
aisc	1331	-1.52722	0.23099	-6.61163	4.29136e-11	10.3674	Hapmap57797-rs29012807	rs29012807	8	87331818
aisc	1332	-1.49477	0.229303	-6.51875	7.95168e-11	10.0995	BFGL-NGS-116122	ss86340789	8	87367415
aisc	1335	2.37933	0.325891	7.301	3.41524e-13	12.4666	BFGL-NGS-119337	ss86339709	8	87479874
aisc	1344	-1.405	0.275446	-5.10082	3.53524e-07	6.45158	ARS-BFGL-NGS-23110	ss86296196	8	88119170
aisc	1353	-2.26357	0.265192	-8.53559	1.9388e-17	16.7125	BTB-00365129	rs43566673	8	88738557
aisc	1356	-1.12737	0.227956	-4.94556	7.89746e-07	6.10251	ARS-BFGL-NGS-103401	ss86330593	8	88841102
aisc	1359	-2.10412	0.40878	-5.14732	2.76658e-07	6.55806	BTB-02029442	rs43130156	8	89134853
aisc	1369	1.26454	0.237233	5.33037	1.03301e-07	6.98589	ARS-BFGL-NGS-73943	ss86304229	8	89707967
aisc	1370	1.21137	0.235913	5.13482	2.95566e-07	6.52935	ARS-BFGL-NGS-28334	ss86299975	8	89719761
aisc	1393	-1.24997	0.243635	-5.1305	3.02377e-07	6.51945	ARS-BFGL-NGS-88250	ss86317601	8	90844129
aisc	1396	-1.19372	0.240199	-4.96971	6.9797e-07	6.15616	Hapmap23639-BTA-147084	ss117969192	8	91062279
aisc	1451	-1.88758	0.369808	-5.10422	3.47271e-07	6.45933	Hapmap50914-BTA-21089	rs41580792	8	94604387
aisc	1473	1.71243	0.338517	5.05862	4.40828e-07	6.35573	BFGL-NGS-113098	ss86336345	8	96294159
aisc	1479	1.728	0.349121	4.94957	7.73729e-07	6.11141	BTA-82272-no-rs	rs41590615	8	96594716
aisc	1480	1.75661	0.355387	4.94281	8.00908e-07	6.09642	BTB-01877956	rs42987234	8	96618737
aisc	1630	-1.18161	0.238288	-4.95875	7.38284e-07	6.13178	BFGL-NGS-109887	ss86335572	8	105345136
aisc	1710	-1.60349	0.317558	-5.04944	4.62417e-07	6.33497	ARS-BFGL-NGS-33591	ss86323270	8	110815784
aish	35	-1.13854	0.218712	-5.20566	2.02808e-07	6.69291	Hapmap39687-BTA-80991	rs41659595	8	3046464
aish	265	-1.09197	0.219222	-4.98112	6.58302e-07	6.18157	BFGL-NGS-110622	ss86337944	8	20392000
aish	1218	-1.17285	0.230374	-5.09107	3.72075e-07	6.42937	BTB-00360903	rs43572572	8	79614032
aish	1220	-1.32854	0.265018	-5.01302	5.58523e-07	6.25296	BTB-00360965	rs43573634	8	79698719
fti	145	-0.975806	0.190492	-5.12256	3.15321e-07	6.50125	Hapmap59136-ss46526301	rs41255440	8	10796156
fti	154	1.23426	0.214808	5.74588	9.81042e-09	8.00831	ARS-BFGL-NGS-34990	ss86290057	8	11337522
fti	155	-1.18819	0.227544	-5.2218	1.86003e-07	6.73048	BTA-82353-no-rs	rs41590630	8	11357584
fti	156	-1.04589	0.208586	-5.01419	5.55149e-07	6.25559	Hapmap26798-BTA-82382	rs41608489	8	11398105
fti	157	-1.12293	0.211448	-5.31067	1.15033e-07	6.93918	BTA-82896-no-rs	rs41662002	8	11428336
fti	160	1.43024	0.247047	5.78934	7.59645e-09	8.11939	Hapmap39097-BTA-82901	rs41591782	8	11629364
fti	173	-1.12569	0.182845	-6.15653	8.15137e-10	9.08877	Hapmap43698-BTA-82926	rs41569476	8	12941925
fti	272	0.928506	0.191244	4.85509	1.2483e-06	5.90368	ARS-BFGL-NGS-54314	ss86284600	8	20639085
fti	273	1.16084	0.194276	5.97521	2.49381e-09	8.60314	ARS-BFGL-NGS-58560	ss86288744	8	20686573
fti	274	-1.26987	0.261127	-4.86304	1.19945e-06	5.92102	Hapmap41362-BTA-80878	rs41607785	8	20731684
fti	286	1.87495	0.30758	6.09581	1.18947e-09	8.92465	ARS-BFGL-NGS-2625	ss86302732	8	21328935
fti	305	1.06344	0.210295	5.0569	4.44812e-07	6.35182	Hapmap41606-BTA-64576	rs41588359	8	22362375
fti	674	1.79974	0.294746	6.10607	1.11617e-09	8.95227	BTB-01535731	rs42657226	8	46369566
fti	760	1.54925	0.315289	4.91375	9.28514e-07	6.03221	BTA-81166-no-rs	rs41654704	8	51101318
fti	872	-1.73706	0.331408	-5.24145	1.67359e-07	6.77635	BTB-00349451	rs43556358	8	57403486
fti	893	1.26752	0.26091	4.85807	1.22972e-06	5.91019	ARS-BFGL-NGS-56537	ss86287078	8	59012043
fti	907	1.87772	0.343168	5.47172	4.72369e-08	7.32572	Hapmap23845-BTA-81285	rs41607589	8	59805132
fti	1113	-2.1525	0.296384	-7.26254	4.52565e-13	12.3443	BTB-00357728	rs43564499	8	73800791
fti	1125	-1.53165	0.286812	-5.34026	9.786e-08	7.00939	ARS-BFGL-NGS-91718	ss86322837	8	74467685
fti	1242	-1.17071	0.186436	-6.27942	3.75288e-10	9.42564	BTA-110160-no-rs	rs41612589	8	81389800
fti	1282	1.15991	0.231543	5.00948	5.68825e-07	6.24502	ARS-BFGL-NGS-57673	ss86288435	8	84474299
fti	1319	1.09248	0.187531	5.8256	6.12879e-09	8.21262	ARS-BFGL-NGS-25285	ss86319872	8	86501009
fti	1323	1.77191	0.317865	5.57441	2.64385e-08	7.57776	ARS-BFGL-NGS-13571	ss86317512	8	86647495
fti	1330	1.01807	0.187409	5.43234	5.88547e-08	7.23022	ARS-BFGL-NGS-101016	ss86331786	8	87236608
fti	1331	-1.28202	0.187235	-6.84712	8.65942e-12	11.0625	Hapmap57797-rs29012807	rs29012807	8	87331818
fti	1332	-1.34609	0.185438	-7.25898	4.64485e-13	12.333	BFGL-NGS-116122	ss86340789	8	87367415
fti	1335	2.64149	0.265612	9.94492	4.8386e-23	22.3153	BFGL-NGS-119337	ss86339709	8	87479874
fti	1340	1.10514	0.197139	5.60589	2.20849e-08	7.6559	Hapmap39516-BTA-82096	rs41569448	8	87695565
fti	1344	-1.12998	0.22266	-5.07491	4.04906e-07	6.39265	ARS-BFGL-NGS-23110	ss86296196	8	88119170
fti	1349	1.63755	0.315419	5.19167	2.18554e-07	6.66044	ARS-BFGL-NGS-34005	ss86288083	8	88410238
fti	1351	1.9393	0.359748	5.39072	7.41367e-08	7.12997	BTB-00364735	rs43572091	8	88545459
fti	1353	-1.80532	0.215387	-8.38175	7.08767e-17	16.1495	BTB-00365129	rs43566673	8	88738557
fti	1356	-0.987185	0.184652	-5.34619	9.47285e-08	7.02352	ARS-BFGL-NGS-103401	ss86330593	8	88841102
fti	1359	-1.69227	0.329992	-5.12822	3.06049e-07	6.51421	BTB-02029442	rs43130156	8	89134853
fti	1367	-1.48132	0.296521	-4.99567	6.10827e-07	6.21408	BTA-82162-no-rs	ss117969176	8	89657320
fti	1369	1.09474	0.193202	5.6663	1.55961e-08	7.80698	ARS-BFGL-NGS-73943	ss86304229	8	89707967
fti	1370	1.0296	0.191986	5.36289	8.64279e-08	7.06335	ARS-BFGL-NGS-28334	ss86299975	8	89719761
fti	1393	-0.979474	0.197599	-4.95688	7.4538e-07	6.12762	ARS-BFGL-NGS-88250	ss86317601	8	90844129
fti	1447	1.45051	0.255595	5.67503	1.48267e-08	7.82896	ARS-BFGL-NGS-54516	ss86284343	8	94413416
fti	1451	-1.93813	0.299913	-6.46231	1.1522e-10	9.93847	Hapmap50914-BTA-21089	rs41580792	8	94604387
fti	1467	-1.51886	0.266611	-5.69691	1.30577e-08	7.88413	BTB-01266301	rs42345861	8	95603538
fti	1473	1.8295	0.275977	6.62918	3.81581e-11	10.4184	BFGL-NGS-113098	ss86336345	8	96294159
fti	1479	1.4848	0.282309	5.25949	1.51852e-07	6.81858	BTA-82272-no-rs	rs41590615	8	96594716
fti	1480	1.51157	0.287123	5.26454	1.47762e-07	6.83044	BTB-01877956	rs42987234	8	96618737
fti	1579	-1.69109	0.302829	-5.58431	2.49872e-08	7.60228	ARS-BFGL-NGS-109270	ss86295239	8	102410847
fti	1630	-1.22933	0.193161	-6.36428	2.17837e-10	9.66187	BFGL-NGS-109887	ss86335572	8	105345136
fti	1692	-0.937019	0.193007	-4.85484	1.24981e-06	5.90315	BTB-00374752	rs43581505	8	109347548
fti	1717	-1.12903	0.212079	-5.32363	1.07179e-07	6.96989	BTB-00375869	rs43584613	8	111089966
fti	1722	-1.84691	0.358522	-5.15146	2.7066e-07	6.56758	Hapmap47110-BTA-82837	rs41661961	8	111399634
fti	1756	-1.042	0.214372	-4.86071	1.21355e-06	5.91594	BFGL-NGS-117135	ss86339990	8	113043285
fti	1763	-1.06672	0.186103	-5.73188	1.06484e-08	7.97271	ARS-BFGL-NGS-26013	ss86318477	8	113320764
icf	115	-1.18392	0.241212	-4.90821	9.54929e-07	6.02003	ARS-BFGL-NGS-26667	ss86295563	8	8912792
icf	154	1.62908	0.255995	6.36372	2.18623e-10	9.6603	ARS-BFGL-NGS-34990	ss86290057	8	11337522
icf	155	-1.44855	0.271072	-5.34378	9.59877e-08	7.01778	BTA-82353-no-rs	rs41590630	8	11357584
icf	156	-1.22217	0.248867	-4.91094	9.41839e-07	6.02602	Hapmap26798-BTA-82382	rs41608489	8	11398105
icf	157	-1.23827	0.252268	-4.90855	9.53304e-07	6.02077	BTA-82896-no-rs	rs41662002	8	11428336
icf	160	2.07303	0.293816	7.05554	2.01027e-12	11.6967	Hapmap39097-BTA-82901	rs41591782	8	11629364
icf	173	-1.18941	0.217964	-5.45691	5.13189e-08	7.28972	Hapmap43698-BTA-82926	rs41569476	8	12941925
icf	674	2.00877	0.350603	5.72947	1.07995e-08	7.9666	BTB-01535731	rs42657226	8	46369566
icf	720	1.24781	0.216264	5.76985	8.52178e-09	8.06947	ARS-BFGL-NGS-25564	ss86318208	8	49160774
icf	722	-1.36616	0.227182	-6.0135	1.97436e-09	8.70457	ARS-BFGL-NGS-101117	ss86333358	8	49240974
icf	830	-1.11287	0.217042	-5.12744	3.07302e-07	6.51243	BTB-01509839	rs42628227	8	55084725
icf	893	2.18738	0.309359	7.07068	1.80495e-12	11.7435	ARS-BFGL-NGS-56537	ss86287078	8	59012043
icf	899	1.4754	0.282145	5.22923	1.78736e-07	6.74779	BTA-95974-no-rs	rs41665654	8	59314841
icf	925	-1.10874	0.226825	-4.88809	1.05727e-06	5.97581	BFGL-NGS-115798	ss86341447	8	60823250
icf	1063	2.2743	0.456985	4.97675	6.73225e-07	6.17184	BTB-00352027	rs43554821	8	70093416
icf	1335	2.1982	0.314787	6.98313	3.35433e-12	11.4744	BFGL-NGS-119337	ss86339709	8	87479874
icf	1434	1.2113	0.220681	5.48892	4.28921e-08	7.36762	BTB-01785453	rs42893750	8	93786059
icf	1452	-1.13267	0.222012	-5.10184	3.5163e-07	6.45391	Hapmap60096-rs29025529	rs29025529	8	94650099
icf	1469	1.29817	0.228762	5.67476	1.485e-08	7.82827	ARS-BFGL-NGS-61793	ss86292045	8	95739431
icf	1473	1.73822	0.327051	5.31483	1.12452e-07	6.94903	BFGL-NGS-113098	ss86336345	8	96294159
icf	1540	-1.18922	0.229011	-5.19285	2.17176e-07	6.66319	Hapmap42807-BTA-110986	rs41575193	8	100173145
icf	1577	-1.36082	0.276795	-4.91635	9.16344e-07	6.03794	Hapmap39782-BTA-82614	rs41590899	8	102337690
icf	1722	-2.13454	0.423293	-5.0427	4.78904e-07	6.31975	Hapmap47110-BTA-82837	rs41661961	8	111399634
iflc	115	-1.20127	0.244096	-4.9213	8.93573e-07	6.04887	ARS-BFGL-NGS-26667	ss86295563	8	8912792
iflc	157	-1.27683	0.255067	-5.00586	5.79551e-07	6.23691	BTA-82896-no-rs	rs41662002	8	11428336
iflc	173	-1.32909	0.220269	-6.03394	1.742e-09	8.75895	Hapmap43698-BTA-82926	rs41569476	8	12941925
iflc	272	1.25633	0.230023	5.46176	4.99466e-08	7.30149	ARS-BFGL-NGS-54314	ss86284600	8	20639085
iflc	273	1.52383	0.233887	6.51524	8.13815e-11	10.0895	ARS-BFGL-NGS-58560	ss86288744	8	20686573
iflc	274	-1.61195	0.313507	-5.14167	2.85048e-07	6.54508	Hapmap41362-BTA-80878	rs41607785	8	20731684
iflc	286	2.25222	0.372619	6.0443	1.63464e-09	8.78658	ARS-BFGL-NGS-2625	ss86302732	8	21328935
iflc	305	1.23661	0.253464	4.87884	1.10776e-06	5.95556	Hapmap41606-BTA-64576	rs41588359	8	22362375
iflc	419	1.11416	0.228381	4.87851	1.10957e-06	5.95485	BTB-01950705	rs43056841	8	28953890
iflc	674	1.9916	0.355106	5.60847	2.17615e-08	7.66231	BTB-01535731	rs42657226	8	46369566
iflc	760	1.90696	0.379415	5.02605	5.221e-07	6.28225	BTA-81166-no-rs	rs41654704	8	51101318
iflc	872	-2.1539	0.398908	-5.39949	7.0626e-08	7.15104	BTB-00349451	rs43556358	8	57403486
iflc	893	1.61649	0.314059	5.14709	2.7699e-07	6.55754	ARS-BFGL-NGS-56537	ss86287078	8	59012043
iflc	907	2.38361	0.413073	5.77043	8.4924e-09	8.07097	Hapmap23845-BTA-81285	rs41607589	8	59805132
iflc	950	1.17797	0.241021	4.88742	1.06085e-06	5.97435	BFGL-NGS-116281	ss86335941	8	62469487
iflc	960	1.41593	0.265347	5.33614	1.00089e-07	6.99961	ARS-BFGL-NGS-104862	ss86334978	8	62940921
iflc	1113	-2.59174	0.358502	-7.22936	5.76312e-13	12.2393	BTB-00357728	rs43564499	8	73800791
iflc	1125	-1.81667	0.346347	-5.24523	1.63989e-07	6.78518	ARS-BFGL-NGS-91718	ss86322837	8	74467685
iflc	1242	-1.49653	0.224847	-6.65577	3.19181e-11	10.496	BTA-110160-no-rs	rs41612589	8	81389800
iflc	1245	-1.15335	0.230893	-4.99517	6.12388e-07	6.21297	BTB-01506818	rs42626251	8	81573118
iflc	1282	1.43521	0.280812	5.11093	3.35231e-07	6.47466	ARS-BFGL-NGS-57673	ss86288435	8	84474299
iflc	1319	1.39322	0.226531	6.15024	8.47802e-10	9.07171	ARS-BFGL-NGS-25285	ss86319872	8	86501009
iflc	1323	2.37577	0.384239	6.18305	6.90312e-10	9.16095	ARS-BFGL-NGS-13571	ss86317512	8	86647495
iflc	1330	1.31358	0.225389	5.82806	6.03987e-09	8.21897	ARS-BFGL-NGS-101016	ss86331786	8	87236608
iflc	1331	-1.51849	0.226143	-6.71473	2.1432e-11	10.6689	Hapmap57797-rs29012807	rs29012807	8	87331818
iflc	1332	-1.60571	0.224257	-7.16013	9.5113e-13	12.0218	BFGL-NGS-116122	ss86340789	8	87367415
iflc	1335	2.9696	0.318974	9.30985	2.03484e-20	19.6915	BFGL-NGS-119337	ss86339709	8	87479874
iflc	1340	1.4557	0.237464	6.13019	9.60736e-10	9.0174	Hapmap39516-BTA-82096	rs41569448	8	87695565
iflc	1349	1.86606	0.381076	4.89682	1.01164e-06	5.99498	ARS-BFGL-NGS-34005	ss86288083	8	88410238
iflc	1351	2.22447	0.432583	5.1423	2.84107e-07	6.54652	BTB-00364735	rs43572091	8	88545459
iflc	1353	-2.36794	0.259454	-9.12663	1.08486e-19	18.9646	BTB-00365129	rs43566673	8	88738557
iflc	1356	-1.21159	0.222994	-5.43329	5.8547e-08	7.2325	ARS-BFGL-NGS-103401	ss86330593	8	88841102
iflc	1359	-2.38933	0.399075	-5.98717	2.31872e-09	8.63475	BTB-02029442	rs43130156	8	89134853
iflc	1367	-2.05014	0.359121	-5.70877	1.21866e-08	7.91412	BTA-82162-no-rs	ss117969176	8	89657320
iflc	1369	1.18643	0.232451	5.104	3.47665e-07	6.45884	ARS-BFGL-NGS-73943	ss86304229	8	89707967
iflc	1447	1.71543	0.308446	5.56152	2.84514e-08	7.5459	ARS-BFGL-NGS-54516	ss86284343	8	94413416
iflc	1451	-2.17591	0.361657	-6.0165	1.93848e-09	8.71254	Hapmap50914-BTA-21089	rs41580792	8	94604387
iflc	1461	-1.15468	0.23059	-5.0075	5.74662e-07	6.24059	BTB-01354175	rs42473905	8	95119569
iflc	1473	2.14905	0.332224	6.46868	1.10514e-10	9.95658	BFGL-NGS-113098	ss86336345	8	96294159
iflc	1579	-1.95487	0.362932	-5.38633	7.59574e-08	7.11943	ARS-BFGL-NGS-109270	ss86295239	8	102410847
iflc	1630	-1.46922	0.232739	-6.31274	3.03367e-10	9.51803	BFGL-NGS-109887	ss86335572	8	105345136
iflc	1692	-1.2346	0.233679	-5.28332	1.33476e-07	6.8746	BTB-00374752	rs43581505	8	109347548
iflc	1717	-1.56469	0.256581	-6.09823	1.17179e-09	8.93115	BTB-00375869	rs43584613	8	111089966
iflc	1718	1.15093	0.234156	4.91523	9.2156e-07	6.03548	BTA-82825-no-rs	rs41591768	8	111121260
iflc	1763	-1.2166	0.224412	-5.42128	6.25892e-08	7.2035	ARS-BFGL-NGS-26013	ss86318477	8	113320764
iflh	300	1.30475	0.258323	5.05085	4.59043e-07	6.33815	BTA-80861-no-rs	rs41670197	8	22160158
nrrc	25	-0.942767	0.18894	-4.98977	6.29655e-07	6.2009	Hapmap42066-BTA-111271	rs41566478	8	1604017
nrrc	104	-1.15254	0.189911	-6.06884	1.40531e-09	8.85223	Hapmap60513-rs29011988	rs29011988	8	8082781
nrrc	107	0.965374	0.187169	5.15777	2.61753e-07	6.58211	ARS-BFGL-NGS-33535	ss86273939	8	8219119
nrrc	136	1.12567	0.215302	5.22833	1.79598e-07	6.7457	Hapmap30364-BTA-82566	rs41608510	8	10241759
nrrc	139	-0.924414	0.190419	-4.85463	1.25115e-06	5.90269	BTA-82693-no-rs	rs41591732	8	10488006
nrrc	207	1.23061	0.241191	5.10222	3.50928e-07	6.45478	Hapmap53455-rs29027941	rs29027941	8	16573737
nrrc	215	1.34581	0.211074	6.37601	2.01945e-10	9.69477	BFGL-NGS-116296	ss86336451	8	17045980
nrrc	216	0.984438	0.192416	5.1162	3.26065e-07	6.4867	BFGL-NGS-115932	ss86337469	8	17295687
nrrc	220	1.54012	0.302116	5.09778	3.59213e-07	6.44465	BTB-00337672	rs43547192	8	17543382
nrrc	265	-1.33636	0.188625	-7.08474	1.63287e-12	11.787	BFGL-NGS-110622	ss86337944	8	20392000
nrrc	266	-0.99295	0.200262	-4.95825	7.40148e-07	6.13068	ARS-BFGL-NGS-26796	ss86304552	8	20439428
nrrc	271	1.00004	0.187377	5.33705	9.95955e-08	7.00176	BFGL-NGS-117122	ss86340374	8	20608192
nrrc	279	1.23144	0.248184	4.9618	7.26832e-07	6.13857	BTA-87492-no-rs	rs41594385	8	21045898
nrrc	295	-1.07828	0.198476	-5.4328	5.8706e-08	7.23132	BTB-01168801	rs42323794	8	21921131
nrrc	300	1.1307	0.232206	4.86938	1.16178e-06	5.93488	BTA-80861-no-rs	rs41670197	8	22160158
nrrc	301	1.07212	0.202265	5.30057	1.21534e-07	6.9153	Hapmap51321-BTA-80853	rs41588268	8	22215719
nrrc	337	1.42829	0.235053	6.07646	1.34076e-09	8.87265	Hapmap41408-BTA-103152	rs41613959	8	24608595
nrrc	342	-1.58014	0.32346	-4.88512	1.07323e-06	5.96931	BTB-01052583	rs42213444	8	24869885
nrrc	344	1.60744	0.324314	4.95643	7.47083e-07	6.12663	BTB-01052539	rs42212700	8	25012621
nrrc	345	-1.60744	0.324314	-4.95643	7.47083e-07	6.12663	ARS-BFGL-NGS-5492	ss86323061	8	25035564
nrrc	351	1.50368	0.263134	5.7145	1.17861e-08	7.92863	BFGL-NGS-116050	ss86338076	8	25383067
nrrc	443	-1.58145	0.311568	-5.07578	4.03078e-07	6.39461	ARS-BFGL-NGS-68597	ss86298900	8	30442371
nrrc	474	1.13881	0.21151	5.38419	7.68583e-08	7.11431	Hapmap52712-rs29025610	rs29025610	8	32507727
nrrc	525	-0.979559	0.192178	-5.09714	3.60408e-07	6.44321	BTA-80950-no-rs	rs41659569	8	36666306
nrrc	548	1.14193	0.221152	5.16355	2.53837e-07	6.59545	BTA-98164-no-rs	rs41593939	8	38084197
nrrc	604	-1.07064	0.192961	-5.54848	3.06406e-08	7.5137	BTB-00341155	rs43543016	8	42073454
nrrc	605	-1.20093	0.204441	-5.87421	4.58662e-09	8.33851	ARS-BFGL-NGS-15063	ss86284973	8	42100669
nrrc	609	-1.72994	0.284457	-6.08155	1.29923e-09	8.88632	BTB-01581546	rs42698410	8	42405548
nrrc	611	1.15821	0.2316	5.00091	5.94552e-07	6.22581	Hapmap47481-BTA-105587	rs41616410	8	42460982
nrrc	612	-0.944059	0.190135	-4.9652	7.14284e-07	6.14613	BTB-01581660	rs42699424	8	42486699
nrrc	624	1.14783	0.182964	6.27353	3.89632e-10	9.40935	ARS-BFGL-NGS-4797	ss86315787	8	43241581
nrrc	632	0.980629	0.188765	5.19497	2.14729e-07	6.66811	BTB-00345863	rs43553193	8	44246522
nrrc	670	-1.27491	0.207825	-6.13454	9.35083e-10	9.02915	Hapmap31524-BTA-163487	ss117975187	8	46154811
nrrc	676	-1.03876	0.190183	-5.4619	4.99078e-08	7.30183	Hapmap25854-BTA-149442	ss117974997	8	46826308
nrrc	683	1.39824	0.224584	6.22591	5.26993e-10	9.2782	BTA-111112-no-rs	rs41606101	8	47138456
nrrc	744	1.03619	0.201147	5.15141	2.70729e-07	6.56747	BTA-88347-no-rs	rs41665033	8	50435953
nrrc	746	1.14784	0.190465	6.02651	1.82317e-09	8.73917	BTB-02043496	rs43151767	8	50553225
nrrc	747	-0.925421	0.18625	-4.9687	7.0159e-07	6.15392	BTB-00347427	rs43554340	8	50575791
nrrc	755	-1.13424	0.222144	-5.10588	3.44253e-07	6.46312	BTB-00347575	rs43555187	8	50904360
nrrc	775	-1.40812	0.203182	-6.93034	4.85718e-12	11.3136	BTB-00349137	rs43552948	8	51747482
nrrc	776	1.27732	0.201491	6.33934	2.55776e-10	9.59214	BTB-00349071	rs43551782	8	51784047
nrrc	778	-1.26231	0.201623	-6.26074	4.22629e-10	9.37404	Hapmap57994-rs29022887	rs29022887	8	51948998
nrrc	781	1.09909	0.186207	5.90252	3.8704e-09	8.41224	ARS-BFGL-NGS-72492	ss86302693	8	52204929
nrrc	795	-1.00448	0.195553	-5.13661	2.92775e-07	6.53347	ARS-BFGL-NGS-76537	ss86307163	8	52939275
nrrc	796	-0.984628	0.193276	-5.09441	3.65607e-07	6.43699	BFGL-NGS-111611	ss86340272	8	53005429
nrrc	810	-1.03645	0.193487	-5.35669	8.94242e-08	7.04854	Hapmap50345-BTA-38288	rs41578771	8	53899633
nrrc	825	1.12714	0.197493	5.70724	1.22959e-08	7.91024	Hapmap50281-BTA-21965	rs41575894	8	54920696
nrrc	833	-0.933168	0.187196	-4.98498	6.45362e-07	6.1902	ARS-BFGL-NGS-85223	ss86316138	8	55212232
nrrc	840	1.28802	0.187458	6.87098	7.34144e-12	11.1342	Hapmap54541-rs29014049	rs29014049	8	55505902
nrrc	858	-1.32174	0.213266	-6.19761	6.29944e-10	9.2007	Hapmap42858-BTA-17121	rs41621747	8	56283438
nrrc	871	-0.987576	0.194006	-5.09044	3.73303e-07	6.42794	BTB-01627853	rs42739820	8	57339395
nrrc	873	1.13318	0.190062	5.96216	2.69957e-09	8.5687	Hapmap58974-rs29019488	rs29019488	8	57432966
nrrc	874	1.07439	0.209055	5.13927	2.88691e-07	6.53957	BTB-01732663	rs42846759	8	57482644
nrrc	876	-1.35453	0.187996	-7.2051	6.87276e-13	12.1629	ARS-BFGL-NGS-108096	ss86275871	8	57619690
nrrc	878	1.18519	0.211835	5.59487	2.3523e-08	7.62851	BTA-81269-no-rs	rs41588871	8	57847726
nrrc	897	0.945863	0.190621	4.96201	7.26067e-07	6.13902	ARS-BFGL-NGS-84712	ss86315151	8	59205471
nrrc	899	-1.22712	0.239867	-5.11584	3.26686e-07	6.48587	BTA-95974-no-rs	rs41665654	8	59314841
nrrc	900	0.976693	0.193292	5.05294	4.54069e-07	6.34288	ARS-BFGL-NGS-70772	ss86301177	8	59357791
nrrc	918	1.10917	0.191213	5.8007	7.10318e-09	8.14855	ARS-BFGL-NGS-1040	ss86274460	8	60352572
nrrc	922	-1.19805	0.219631	-5.45483	5.19186e-08	7.28468	BTB-01552316	rs42673808	8	60713585
nrrc	925	0.941488	0.19276	4.88425	1.07794e-06	5.9674	BFGL-NGS-115798	ss86341447	8	60823250
nrrc	926	-1.18851	0.206364	-5.75929	9.06762e-09	8.04251	ARS-BFGL-NGS-12436	ss86308009	8	60872538
nrrc	932	1.16413	0.236992	4.91211	9.36266e-07	6.0286	BTB-00350945	rs43552248	8	61165111
nrrc	1011	-1.2132	0.19203	-6.31776	2.93758e-10	9.53201	ARS-BFGL-NGS-78877	ss86308976	8	66596921
nrrc	1024	0.977946	0.192324	5.08489	3.8432e-07	6.41531	UA-IFASA-2124	ss117963987	8	67596919
nrrc	1025	-0.988063	0.192583	-5.13058	3.02249e-07	6.51964	Hapmap24348-BTA-159633	ss117969209	8	67636677
nrrc	1035	-1.12316	0.207488	-5.41313	6.54845e-08	7.18386	Hapmap50918-BTA-23068	rs41607892	8	68404576
nrrc	1040	-1.12457	0.192879	-5.83044	5.95485e-09	8.22513	Hapmap60281-rs29010321	rs29010321	8	68689710
nrrc	1082	-1.07279	0.190201	-5.6403	1.81231e-08	7.74177	ARS-BFGL-NGS-3330	ss86292001	8	71429865
nrrc	1113	-1.6296	0.301076	-5.41259	6.56829e-08	7.18255	BTB-00357728	rs43564499	8	73800791
nrrc	1118	0.962861	0.191068	5.03936	4.87279e-07	6.31222	ARS-BFGL-NGS-4212	ss86314132	8	74060086
nrrc	1123	1.04341	0.212349	4.91366	9.28936e-07	6.03201	Hapmap48427-BTA-66501	rs41587016	8	74373729
nrrc	1221	1.1998	0.244643	4.90429	9.74104e-07	6.01139	Hapmap47751-BTA-81989	rs41590554	8	79734160
nrrc	1225	1.07644	0.213812	5.03452	4.99691e-07	6.3013	BTB-01593847	rs42710122	8	79968139
nrrc	1242	-1.0111	0.18913	-5.34606	9.47979e-08	7.0232	BTA-110160-no-rs	rs41612589	8	81389800
nrrc	1267	-0.988756	0.19888	-4.97162	6.91174e-07	6.16041	BTB-00362368	rs43567234	8	83300867
nrrc	1282	1.3041	0.235182	5.54507	3.12394e-08	7.5053	ARS-BFGL-NGS-57673	ss86288435	8	84474299
nrrc	1293	-1.02634	0.210755	-4.86983	1.1592e-06	5.93584	BTB-02035029	rs43138756	8	85140840
nrrc	1296	-1.32149	0.202756	-6.51764	8.01053e-11	10.0963	Hapmap53638-rs29019444	rs29019444	8	85273894
nrrc	1331	-1.09862	0.189871	-5.78614	7.74152e-09	8.11117	Hapmap57797-rs29012807	rs29012807	8	87331818
nrrc	1335	1.33483	0.268512	4.97121	6.92627e-07	6.1595	BFGL-NGS-119337	ss86339709	8	87479874
nrrc	1353	-1.58544	0.218104	-7.26919	4.31092e-13	12.3654	BTB-00365129	rs43566673	8	88738557
nrrc	1370	0.941269	0.193915	4.85403	1.25494e-06	5.90138	ARS-BFGL-NGS-28334	ss86299975	8	89719761
nrrc	1392	-0.990934	0.192918	-5.13656	2.92863e-07	6.53334	BTA-52455-no-rs	rs41584168	8	90808222
nrrc	1393	-0.978647	0.19997	-4.89397	1.02631e-06	5.98872	ARS-BFGL-NGS-88250	ss86317601	8	90844129
nrrc	1396	-1.07329	0.197238	-5.4416	5.58976e-08	7.25261	Hapmap23639-BTA-147084	ss117969192	8	91062279
nrrc	1397	-0.986164	0.200773	-4.91184	9.37554e-07	6.028	BFGL-NGS-112367	ss86337053	8	91086691
nrrc	1428	1.51428	0.27799	5.44725	5.41645e-08	7.26629	BTA-28961-no-rs	rs41580333	8	93582289
nrrc	1448	1.79324	0.356849	5.02521	5.24394e-07	6.28034	ARS-BFGL-NGS-50038	ss86280375	8	94460889
nrrc	1542	1.15744	0.188477	6.14101	8.98063e-10	9.04669	ARS-BFGL-NGS-38116	ss86324309	8	100308341
nrrc	1675	-1.59831	0.25632	-6.2356	4.9566e-10	9.30482	ARS-BFGL-NGS-69187	ss86300119	8	108556349
nrrc	1710	-1.452	0.260868	-5.56603	2.77308e-08	7.55704	ARS-BFGL-NGS-33591	ss86323270	8	110815784
nrrh	25	-1.10282	0.200773	-5.49287	4.19499e-08	7.37727	Hapmap42066-BTA-111271	rs41566478	8	1604017
nrrh	165	-1.0486	0.202297	-5.18347	2.28321e-07	6.64145	BFGL-NGS-116884	ss86341343	8	11996971
nrrh	179	-1.31513	0.232712	-5.65132	1.70066e-08	7.76938	BFGL-NGS-109934	ss86341716	8	13822797
nrrh	180	-1.12912	0.197339	-5.72173	1.12994e-08	7.94694	Hapmap52631-rs29014860	rs29014860	8	14030646
nrrh	207	1.32776	0.257757	5.15121	2.71014e-07	6.56701	Hapmap53455-rs29027941	rs29027941	8	16573737
nrrh	213	-1.35378	0.272143	-4.97452	6.80983e-07	6.16686	BTA-02498-no-rs	rs29010052	8	16971151
nrrh	221	-1.54606	0.269349	-5.73999	1.01548e-08	7.99333	Hapmap25285-BTA-145628	ss117969230	8	17582607
nrrh	226	1.29209	0.258417	5.00002	5.97279e-07	6.22382	ARS-BFGL-NGS-139	ss86273644	8	18022699
nrrh	229	1.68359	0.315295	5.33973	9.81436e-08	7.00814	Hapmap50115-BTA-80812	rs41588266	8	18139420
nrrh	247	-1.36942	0.25968	-5.27349	1.40776e-07	6.85147	BTB-01098922	rs42254554	8	19172013
nrrh	253	1.13273	0.230038	4.9241	8.80958e-07	6.05504	Hapmap24270-BTA-54317	rs41608993	8	19636378
nrrh	265	-1.54552	0.20042	-7.71141	1.55269e-14	13.8089	BFGL-NGS-110622	ss86337944	8	20392000
nrrh	266	-1.23288	0.212232	-5.80911	6.7582e-09	8.17017	ARS-BFGL-NGS-26796	ss86304552	8	20439428
nrrh	279	1.39004	0.264152	5.26227	1.49582e-07	6.82512	BTA-87492-no-rs	rs41594385	8	21045898
nrrh	294	-1.38264	0.209061	-6.61357	4.23595e-11	10.373	BTB-01794263	rs42908969	8	21871023
nrrh	295	-1.18868	0.211083	-5.63134	1.90824e-08	7.71937	BTB-01168801	rs42323794	8	21921131
nrrh	296	-1.15363	0.227416	-5.07277	4.09455e-07	6.38779	ARS-BFGL-NGS-34771	ss86326542	8	21943761
nrrh	301	1.40636	0.213977	6.57248	5.57099e-11	10.2541	Hapmap51321-BTA-80853	rs41588268	8	22215719
nrrh	337	1.42916	0.250347	5.70872	1.21906e-08	7.91398	Hapmap41408-BTA-103152	rs41613959	8	24608595
nrrh	346	-0.989568	0.201396	-4.91354	9.29468e-07	6.03177	ARS-BFGL-NGS-43450	ss86291681	8	25133019
nrrh	347	0.985125	0.199692	4.93322	8.41008e-07	6.0752	ARS-BFGL-NGS-35115	ss86303377	8	25223350
nrrh	351	1.66811	0.280322	5.95069	2.89395e-09	8.53851	BFGL-NGS-116050	ss86338076	8	25383067
nrrh	355	-1.06659	0.203438	-5.24283	1.66128e-07	6.77956	BTB-01052145	rs42208507	8	25565937
nrrh	364	-1.22308	0.214265	-5.70826	1.22231e-08	7.91282	ARS-BFGL-NGS-24959	ss86335674	8	26085287
nrrh	403	1.38067	0.282637	4.88496	1.07409e-06	5.96896	BTA-102639-no-rs	rs41574239	8	28094157
nrrh	438	1.07066	0.206397	5.18738	2.23606e-07	6.65052	BTB-00285418	rs43496776	8	30235048
nrrh	453	-1.33527	0.260833	-5.11925	3.20858e-07	6.49369	ARS-BFGL-NGS-99514	ss86329630	8	31144925
nrrh	474	1.17489	0.225617	5.20745	2.0087e-07	6.69708	Hapmap52712-rs29025610	rs29025610	8	32507727
nrrh	482	-1.34478	0.241901	-5.55922	2.88274e-08	7.54019	BTA-94339-no-rs	rs41572823	8	33290613
nrrh	490	1.03141	0.211384	4.87932	1.10508e-06	5.95661	BTB-01332284	rs42454311	8	34064358
nrrh	811	-1.09169	0.212875	-5.12831	3.05889e-07	6.51444	ARS-BFGL-NGS-101465	ss86330204	8	53948268
nrrh	888	1.02044	0.207425	4.91956	9.01507e-07	6.04503	BTB-01989154	rs43097079	8	58652991
nrrh	889	1.01685	0.207589	4.89838	1.00367e-06	5.99841	Hapmap46519-BTA-28770	rs41629271	8	58678555
[truncated: 2,476 more rows]
