# Supplementary material for: Validation of associations for female fertility traits in Nordic Holstein, Nordic Red and Jersey dairy cattle
Source: BMC Genet. 2014 Jan 15;15:8. doi: 10.1186/1471-2156-15-8 (PMC3898023; doi:10.1186/1471-2156-15-8)
Supplement: Additional file 2: Table S2 — Significant SNPs for female fertility traits in Danish Holstein cattle which are confirmed in Danish Jersey and Nordic red cattle. [file 1471-2156-15-8-S2.xlsx]

## Sheet: Table_S2
trait	SNP	b_value	SE	Tstat	Pvalue	MinusLogP	marker	rname	chr	pos
aisc	1189	1.17035	0.227577	5.14266	2.84e-07	6.54734	BTA-36624-no-rs	rs41582638	1	77248361
aisc	1244	1.14454	0.235765	4.85458	1.25e-06	5.90258	UA-IFASA-6360	ss117963531	1	81118415
aisc	1296	-1.42745	0.284013	-5.026	5.22e-07	6.28213	Hapmap52416-rs29016842	rs29016842	1	84175752
aisc	1340	1.18339	0.227305	5.20618	2.02e-07	6.69412	BTA-13139-rs29018103	rs29018103	1	87774971
aisc	1359	1.17424	0.230076	5.1037	3.48e-07	6.45816	BTB-01195902	rs42352716	1	89059581
aisc	1360	-1.2991	0.226447	-5.73688	1.03e-08	7.98543	BTA-108728-no-rs	rs41570902	1	89091419
aisc	2091	2.05379	0.407868	5.03543	4.97e-07	6.30335	Hapmap38056-BTA-122829	rs41575090	1	135635073
aisc	1323	-1.64924	0.26622	-6.19503	6.4e-10	9.19363	ARS-BFGL-NGS-40591	ss86317706	3	91304468
aisc	1423	1.33171	0.26516	5.02229	5.32e-07	6.27378	Hapmap44120-BTA-68892	rs43712135	3	96790306
aisc	582	1.30629	0.227229	5.74878	9.64e-09	8.01572	BFGL-NGS-115775	ss86340969	4	39210733
aisc	588	-1.38601	0.233099	-5.94601	2.98e-09	8.52621	BFGL-NGS-113933	ss86335823	4	39889039
aisc	594	1.20167	0.244429	4.91623	9.17e-07	6.03769	Hapmap50070-BTA-70041	rs41648830	4	40358616
aisc	723	-1.74478	0.262792	-6.6394	3.56e-11	10.4482	BTB-00181232	rs43393062	4	48945677
aisc	900	-1.14036	0.228739	-4.98542	6.44e-07	6.19118	Hapmap27404-BTA-142249	ss117967286	4	60552628
aisc	928	-1.3963	0.256012	-5.45404	5.21e-08	7.28276	Hapmap50451-BTA-70851	rs41588707	4	61934892
aisc	585	1.80006	0.353942	5.08575	3.83e-07	6.41726	ARS-BFGL-NGS-81749	ss86311967	7	39658828
aisc	639	1.69616	0.324045	5.23433	1.74e-07	6.75971	BTB-01207097	rs42364419	7	42811272
aisc	1369	-2.04714	0.334552	-6.11905	1.03e-09	8.98728	Hapmap27428-BTA-151920	ss117968986	7	91483570
aisc	1344	-1.405	0.275446	-5.10082	3.54e-07	6.45158	ARS-BFGL-NGS-23110	ss86296196	8	88119170
aisc	854	-1.50895	0.241554	-6.24684	4.62e-10	9.33573	BTB-00397198	rs43605398	9	61599461
aisc	856	-1.54632	0.239163	-6.46555	1.13e-10	9.94769	BTB-00397464	rs43608864	9	61719292
aisc	870	1.54828	0.257568	6.01115	2e-09	8.69832	ARS-BFGL-NGS-44385	ss86327360	9	63030338
aisc	1082	-1.51952	0.268179	-5.66607	1.56e-08	7.8064	BTB-01332940	rs42453465	10	73417064
aish	1270	-1.07874	0.21093	-5.11421	3.29e-07	6.48215	ARS-BFGL-NGS-50379	ss86280665	1	82292403
aish	1124	-1.10212	0.224072	-4.9186	9.06e-07	6.04291	BFGL-NGS-118730	ss86340315	11	68820809
fti	1359	1.30844	0.185932	7.0372	2.29e-12	11.6402	BTB-01195902	rs42352716	1	89059581
fti	1360	-1.37824	0.183387	-7.51547	6.93e-14	13.1595	BTA-108728-no-rs	rs41570902	1	89091419
fti	1390	-1.4422	0.236085	-6.10882	1.1e-09	8.95967	Hapmap60827-rs29019866	rs29019866	1	90759099
fti	1452	0.934574	0.188131	4.96768	7.05e-07	6.15163	BTA-122559-no-rs	rs41575053	1	95718992
fti	1631	-1.33136	0.245509	-5.42286	6.2e-08	7.20731	BTB-00048482	rs43260137	1	106735559
fti	1632	1.29182	0.244655	5.28017	1.36e-07	6.86719	Hapmap47310-BTA-46212	rs41578721	1	106768984
fti	498	1.0555	0.216461	4.87617	1.12e-06	5.94971	Hapmap52445-rs29014873	rs29014873	3	36905050
fti	780	-1.05974	0.209099	-5.06813	4.2e-07	6.37725	INRA-451	ss117962750	3	59411832
fti	1385	-0.939259	0.192873	-4.86983	1.16e-06	5.93586	BFGL-NGS-119104	ss86338789	3	94582292
fti	1423	1.09047	0.215156	5.06828	4.19e-07	6.37759	Hapmap44120-BTA-68892	rs43712135	3	96790306
fti	333	-1.11991	0.195223	-5.73657	1.04e-08	7.98463	BTB-01054876	rs42216084	4	22324195
fti	703	-1.13564	0.219148	-5.18207	2.3e-07	6.63822	BTB-01651634	rs42763207	4	47821591
fti	585	1.67444	0.288504	5.80387	6.97e-09	8.15669	ARS-BFGL-NGS-81749	ss86311967	7	39658828
fti	616	1.1557	0.185197	6.24038	4.81e-10	9.31795	BFGL-NGS-119353	ss86335525	7	41417884
fti	639	1.48357	0.263479	5.6307	1.92e-08	7.71776	BTB-01207097	rs42364419	7	42811272
fti	1394	-1.10955	0.197103	-5.62929	1.93e-08	7.71425	Hapmap52307-rs29009626	rs29009626	7	93886136
fti	907	1.87772	0.343168	5.47172	4.72e-08	7.32572	Hapmap23845-BTA-81285	rs41607589	8	59805132
fti	1344	-1.12998	0.22266	-5.07491	4.05e-07	6.39265	ARS-BFGL-NGS-23110	ss86296196	8	88119170
fti	1367	-1.48132	0.296521	-4.99567	6.11e-07	6.21408	BTA-82162-no-rs	ss117969176	8	89657320
fti	1579	-1.69109	0.302829	-5.58431	2.5e-08	7.60228	ARS-BFGL-NGS-109270	ss86295239	8	102410847
fti	728	-2.67345	0.378432	-7.06455	1.89e-12	11.7246	ARS-BFGL-NGS-5833	ss86296693	9	54567712
fti	1321	1.40452	0.21742	6.45994	1.17e-10	9.93174	BFGL-NGS-114841	ss86341636	9	95692242
fti	1341	-0.928731	0.189383	-4.90398	9.76e-07	6.01072	ARS-BFGL-NGS-5298	ss86310842	9	96938354
fti	1426	-1.02751	0.207917	-4.94192	8.05e-07	6.09446	ARS-BFGL-NGS-28159	ss86326053	9	101844821
fti	30	-1.13468	0.201076	-5.64304	1.78e-08	7.74864	BFGL-NGS-112670	ss86336198	10	3488689
fti	327	1.05026	0.212561	4.94098	8.08e-07	6.09237	BTB-00461926	rs43672234	11	16262479
fti	1331	-1.25576	0.217392	-5.77648	8.2e-09	8.08643	ARS-BFGL-NGS-88133	ss86318198	11	82409810
fti	1240	-1.19611	0.241147	-4.96009	7.33e-07	6.13475	ARS-BFGL-NGS-106663	ss86315951	12	90015695
fti	924	1.02693	0.183958	5.58242	2.53e-08	7.59759	ARS-BFGL-NGS-35771	ss86288836	13	60468277
fti	1051	-2.11723	0.36631	-5.77989	8.03e-09	8.09515	BTB-01617409	rs42730640	20	66926929
fti	754	-1.0642	0.188866	-5.63468	1.87e-08	7.72772	Hapmap39230-BTA-56961	rs41642215	23	49900420
fti	321	-1.32956	0.273319	-4.8645	1.19e-06	5.92421	ARS-BFGL-NGS-1701	ss86275070	24	21571435
fti	514	-1.03169	0.197874	-5.21387	1.94e-07	6.71202	ARS-BFGL-NGS-79592	ss86309759	24	33334769
fti	853	0.939674	0.182802	5.14039	2.87e-07	6.54214	BFGL-NGS-112182	ss86339402	24	57068593
icf	899	1.51348	0.231232	6.54529	6.67e-11	10.1757	BTA-31615-no-rs	rs41582534	1	59337004
icf	525	-1.27783	0.222075	-5.75405	9.35e-09	8.02913	BTB-01812529	rs42923240	4	36015624
icf	915	1.46964	0.29534	4.9761	6.75e-07	6.17038	ARS-BFGL-NGS-24321	ss86340981	4	61350391
icf	1116	1.91661	0.31524	6.07984	1.31e-09	8.88173	BTA-74371-no-rs	rs41652644	5	88188462
icf	333	1.56411	0.306085	5.11005	3.37e-07	6.47265	Hapmap60820-rs29014647	rs29014647	9	23907934
icf	390	-1.10205	0.22094	-4.98801	6.35e-07	6.19696	ARS-BFGL-NGS-103124	ss86330571	9	28617193
icf	809	1.27185	0.234722	5.41854	6.35e-08	7.19689	BFGL-NGS-110070	ss86340078	10	53041455
icf	814	1.23653	0.217174	5.69373	1.33e-08	7.87609	ARS-BFGL-NGS-84148	ss86315046	10	53289822
icf	1047	1.47214	0.244541	6.02001	1.9e-09	8.72187	BTA-74271-no-rs	rs41602732	10	70058470
icf	1048	-1.47564	0.232716	-6.34095	2.53e-10	9.59663	Hapmap41348-BTA-74269	rs41651487	10	70079613
icf	1164	-1.19142	0.222255	-5.3606	8.75e-08	7.05787	BTB-00437473	rs43641573	10	80546262
icf	969	1.50904	0.245983	6.13473	9.34e-10	9.02968	BTB-01180711	rs42337856	11	58754953
icf	367	1.45976	0.291387	5.0097	5.68e-07	6.2455	Hapmap35732-SCAFFOLD39485_2498	ss117970626	12	26802996
icf	544	-1.78568	0.299238	-5.96742	2.61e-09	8.58258	BFGL-NGS-111603	ss86336415	13	38217833
icf	623	-1.29763	0.246486	-5.26452	1.48e-07	6.83039	ARS-BFGL-NGS-109376	ss86308951	13	41952009
icf	649	1.15271	0.220369	5.23082	1.77e-07	6.7515	ARS-BFGL-NGS-100409	ss86330678	13	43152577
icf	663	-1.49805	0.254232	-5.89245	4.11e-09	8.38599	Hapmap53719-rs29024306	rs29024306	13	44493281
icf	950	1.25557	0.214916	5.84214	5.55e-09	8.25536	BFGL-NGS-112644	ss86340661	13	62692209
icf	524	1.18559	0.228764	5.18259	2.29e-07	6.63942	UA-IFASA-8135	ss117964686	14	28575850
icf	926	-2.1955	0.43225	-5.07924	3.96e-07	6.40246	ARS-BFGL-NGS-54181	ss86285198	18	58288756
icf	401	1.36923	0.260022	5.26582	1.47e-07	6.83346	ARS-BFGL-NGS-4240	ss86292081	23	28087630
iflc	1296	-1.70159	0.277476	-6.13239	9.48e-10	9.02333	Hapmap52416-rs29016842	rs29016842	1	84175752
iflc	1359	1.34229	0.22478	5.97157	2.55e-09	8.59353	BTB-01195902	rs42352716	1	89059581
iflc	1360	-1.44414	0.221387	-6.52315	7.72e-11	10.1121	BTA-108728-no-rs	rs41570902	1	89091419
iflc	734	1.56737	0.241343	6.49437	9.34e-11	10.0298	ARS-BFGL-NGS-61023	ss86291105	4	49494267
iflc	1534	-1.38692	0.23528	-5.89476	4.05e-09	8.39201	Hapmap47083-BTA-71984	rs41649305	4	100183472
iflc	1550	1.12278	0.230675	4.86737	1.17e-06	5.93047	Hapmap54490-rs29018486	rs29018486	6	100054492
iflc	585	1.86971	0.346853	5.3905	7.42e-08	7.12944	ARS-BFGL-NGS-81749	ss86311967	7	39658828
iflc	616	1.26749	0.223426	5.67297	1.5e-08	7.82378	BFGL-NGS-119353	ss86335525	7	41417884
iflc	624	1.33475	0.238884	5.58744	2.45e-08	7.61005	ARS-BFGL-NGS-30468	ss86327902	7	41805531
iflc	639	1.54718	0.317868	4.86737	1.17e-06	5.93047	BTB-01207097	rs42364419	7	42811272
iflc	1369	-1.81892	0.328111	-5.54361	3.15e-08	7.50171	Hapmap27428-BTA-151920	ss117968986	7	91483570
iflc	1394	-1.24769	0.238579	-5.22967	1.78e-07	6.74883	Hapmap52307-rs29009626	rs29009626	7	93886136
iflc	1579	-1.95487	0.362932	-5.38633	7.6e-08	7.11943	ARS-BFGL-NGS-109270	ss86295239	8	102410847
iflc	728	-3.28593	0.45404	-7.23709	5.45e-13	12.2638	ARS-BFGL-NGS-5833	ss86296693	9	54567712
iflc	1191	1.78985	0.333534	5.36632	8.48e-08	7.07154	BTA-84665-no-rs	rs41665486	9	87525197
iflc	1331	-1.29389	0.263427	-4.91176	9.38e-07	6.02784	ARS-BFGL-NGS-88133	ss86318198	11	82409810
iflc	69	1.26216	0.254738	4.95474	7.54e-07	6.12287	BTB-01912635	rs43020266	12	4324502
iflc	207	1.82507	0.371423	4.91372	9.29e-07	6.03216	ARS-BFGL-NGS-22482	ss86314796	23	14540324
iflc	754	-1.41021	0.227707	-6.19309	6.48e-10	9.18834	Hapmap39230-BTA-56961	rs41642215	23	49900420
iflh	824	1.2743	0.251676	5.06326	4.3e-07	6.36622	ARS-BFGL-NGS-107096	ss86279792	1	53753590
iflh	1270	-1.43412	0.202949	-7.06641	1.86e-12	11.7303	ARS-BFGL-NGS-50379	ss86280665	1	82292403
iflh	1384	1.38686	0.232249	5.97144	2.55e-09	8.59317	Hapmap41534-BTA-41482	rs41641190	1	90377648
iflh	1176	-1.13302	0.223815	-5.06231	4.32e-07	6.36407	BTB-00401909	rs43605995	9	86880605
iflh	1250	1.70403	0.312015	5.46137	5.01e-08	7.30056	Hapmap51378-BTA-106310	rs41612860	11	77076811
iflh	141	1.09635	0.208267	5.26416	1.48e-07	6.82954	Hapmap22665-BTC-070320	ss117970881	14	7175839
iflh	290	1.01274	0.208546	4.85619	1.24e-06	5.9061	ARS-BFGL-NGS-89413	ss86320073	15	23620358
iflh	315	1.02007	0.206635	4.93658	8.27e-07	6.08262	Hapmap46118-BTA-108252	rs41613366	22	19532910
iflh	497	-1.3687	0.278033	-4.9228	8.87e-07	6.05217	ARS-BFGL-NGS-21229	ss86313547	22	32573751
nrrc	1301	-1.06807	0.214743	-4.97371	6.84e-07	6.16507	BTB-01702174	rs42820814	1	84424501
nrrc	1909	0.95549	0.192595	4.96114	7.29e-07	6.13708	Hapmap50245-BTA-117044	rs41618401	1	124848249
nrrc	2091	1.86344	0.335017	5.56223	2.83e-08	7.54763	Hapmap38056-BTA-122829	rs41575090	1	135635073
nrrc	597	0.988616	0.189074	5.22873	1.79e-07	6.74662	INRA-624	ss117962824	3	44610516
nrrc	598	0.938923	0.188788	4.97343	6.85e-07	6.16443	ARS-BFGL-NGS-55002	ss86285237	3	44645973
nrrc	1304	1.07838	0.182987	5.89321	4.09e-09	8.38795	Hapmap34238-BES1_Contig417_1330	ss117967064	3	90330060
nrrc	1007	-1.10391	0.196691	-5.61241	2.13e-08	7.67213	BTA-70997-no-rs	rs41602717	4	66695747
nrrc	1019	0.948533	0.18234	5.202	2.07e-07	6.68442	ARS-BFGL-NGS-12934	ss86304800	4	67313016
nrrc	1028	1.18146	0.210971	5.60011	2.28e-08	7.64151	ARS-BFGL-NGS-44314	ss86287925	4	67822341
nrrc	1113	-1.03336	0.202725	-5.09735	3.6e-07	6.44367	BTB-00196932	rs43403587	4	73699663
nrrc	104	-1.15254	0.189911	-6.06884	1.41e-09	8.85223	Hapmap60513-rs29011988	rs29011988	8	8082781
nrrc	107	0.965374	0.187169	5.15777	2.62e-07	6.58211	ARS-BFGL-NGS-33535	ss86273939	8	8219119
nrrc	828	-1.17091	0.187928	-6.23063	5.12e-10	9.29115	ARS-BFGL-NGS-26726	ss86286680	9	60157171
nrrc	868	1.50997	0.210449	7.17499	8.54e-13	12.0683	Hapmap35559-SCAFFOLD35632_12026	ss117969750	9	62961279
nrrc	1460	1.81531	0.332957	5.45209	5.27e-08	7.27802	ARS-BFGL-NGS-6479	ss86324516	9	103822440
nrrc	49	1.10001	0.205014	5.36554	8.52e-08	7.06966	BFGL-NGS-114980	ss86336274	11	2108830
nrrc	964	-1.0766	0.20649	-5.21381	1.94e-07	6.71187	ARS-BFGL-BAC-11748	ss105237526	11	58442169
nrrc	966	-1.25183	0.223865	-5.5919	2.39e-08	7.62112	ARS-BFGL-BAC-4400	ss105273305	11	58501865
nrrc	1514	1.49115	0.245365	6.07727	1.33e-09	8.87483	BFGL-NGS-118335	ss86337584	11	94837245
nrrc	822	1.46749	0.258323	5.68083	1.43e-08	7.84356	ARS-BFGL-NGS-24236	ss86329020	16	59271825
nrrc	219	-1.16759	0.195898	-5.96019	2.73e-09	8.56352	BFGL-NGS-112833	ss86339285	17	12691014
nrrc	939	0.997094	0.191839	5.19756	2.12e-07	6.6741	ARS-BFGL-NGS-7101	ss86305171	22	60565514
nrrc	338	-1.03008	0.187937	-5.48099	4.48e-08	7.34828	ARS-BFGL-BAC-30741	ss105258597	23	22848975
nrrc	681	1.19817	0.225178	5.32099	1.09e-07	6.96363	BTA-86477-no-rs	rs41591127	23	46611153
nrrc	787	-1.12124	0.185856	-6.03284	1.75e-09	8.75603	BTB-01381318	rs42507912	23	51118713
nrrh	1337	-1.14897	0.22344	-5.14219	2.84e-07	6.54626	BTB-00038588	rs43249325	1	87615299
nrrh	744	1.76851	0.359032	4.92577	8.73e-07	6.05874	Hapmap41882-BTA-47592	rs41636227	2	46528687
nrrh	157	-1.18792	0.244172	-4.8651	1.19e-06	5.92551	ARS-BFGL-NGS-25382	ss86324340	3	10619258
nrrh	258	-1.46069	0.204425	-7.14536	1.06e-12	11.9756	BFGL-NGS-110395	ss86338732	5	15203201
nrrh	263	1.68644	0.325426	5.18225	2.3e-07	6.63864	Hapmap41949-BTA-72796	rs41654020	5	15514245
nrrh	515	-1.10051	0.208339	-5.2823	1.34e-07	6.87221	BTB-01635088	rs42758214	5	37246233
nrrh	279	1.39004	0.264152	5.26227	1.5e-07	6.82512	BTA-87492-no-rs	rs41594385	8	21045898
nrrh	295	-1.18868	0.211083	-5.63134	1.91e-08	7.71937	BTB-01168801	rs42323794	8	21921131
nrrh	594	-1.29631	0.257429	-5.0356	4.97e-07	6.30374	ARS-BFGL-NGS-30244	ss86326603	11	30262284
nrrh	838	1.07426	0.202176	5.31349	1.13e-07	6.94586	ARS-BFGL-NGS-25592	ss86322722	13	56159653
nrrh	1095	-1.05147	0.197111	-5.33441	1.01e-07	6.99548	ARS-BFGL-NGS-39985	ss86327502	13	71321982
nrrh	1096	1.09241	0.198247	5.51035	3.8e-08	7.42001	ARS-BFGL-NGS-105763	ss86274903	13	71344736
nrrh	329	1.02766	0.203565	5.04831	4.65e-07	6.33242	BTA-122374-no-rs	rs41625669	14	16435749
